# Supplementary material for: Transcription factor ZNF22 regulates blood-tumor barrier permeability by interacting with HDAC3 protein
Source: Front Mol Neurosci. 2022 Nov 28;15:1027942. doi: 10.3389/fnmol.2022.1027942 (PMC9742255; doi:10.3389/fnmol.2022.1027942)
Supplement: Supplementary file 3 [file Data_Sheet_1.ZIP]

Archive with 17 entries (16 files):
- go/
- go/.RData
- go/.Rhistory
- go/GO HDAC ZNF22.xlsx
- go/goPvalue.R
- go/goPvalue.tiff
- go/input.txt
- HDAC3survival.txt
- singleGene.getClinical.pl
- singleGene.mergeTime.pl
- singleGene.preparePariedPlot.pl
- singleGene.scatter.R
- singleGene.Survival.R
- singleGene.Symbol.pl
- singleGene.uniq.R
- singleGeneHDAC3.txt
- singleGeneZNF22.txt
