# Supplementary material for: Transcription factor ZNF22 regulates blood-tumor barrier permeability by interacting with HDAC3 protein
Source: Front Mol Neurosci. 2022 Nov 28;15:1027942. doi: 10.3389/fnmol.2022.1027942 (PMC9742255; doi:10.3389/fnmol.2022.1027942)
Supplement: Supplementary file 3 [file Data_Sheet_1.ZIP › go/GO HDAC ZNF22.xlsx]

## Sheet: Sheet1
Category	Term	Count	%	PValue	Genes	List Total	Pop Hits	Pop Total	Fold Enrichment	Bonferroni	Benjamini	FDR
GOTERM_MF_DIRECT	GO:0032041~NAD-dependent histone deacetylase activity (H3-K14 specific)	9	81.8182	5.83562e-26	HDAC4, HDAC5, HDAC2, HDAC3, HDAC1, HDAC8, HDAC9, HDAC6, HDAC7	11	12	18770	1279.77	3.44301e-24	3.50137e-24	2.15918e-24
GOTERM_BP_DIRECT	GO:0070932~histone H3 deacetylation	9	81.8182	1.16365e-23	HDAC4, HDAC5, HDAC2, HDAC3, HDAC1, HDAC8, HDAC9, HDAC6, HDAC7	11	20	19349	791.55	2.1062e-21	2.09457e-21	1.68729e-21
GOTERM_MF_DIRECT	GO:0033558~protein deacetylase activity	8	72.7273	2.43267e-22	HDAC4, HDAC5, HDAC2, HDAC3, HDAC1, HDAC9, HDAC6, HDAC7	11	11	18770	1240.99	1.43528e-20	7.29802e-21	4.50045e-21
GOTERM_CC_DIRECT	GO:0000118~histone deacetylase complex	9	81.8182	1.72827e-20	HDAC4, HDAC5, HDAC2, HDAC3, HDAC1, HDAC8, HDAC9, HDAC6, HDAC7	11	46	20164	358.648	6.74026e-19	6.74026e-19	5.87613e-19
GOTERM_MF_DIRECT	GO:0004407~histone deacetylase activity	8	72.7273	3.70972e-20	HDAC4, HDAC5, HDAC2, HDAC3, HDAC1, HDAC8, HDAC9, HDAC6	11	19	18770	718.469	2.18874e-18	7.41944e-19	4.57532e-19
GOTERM_BP_DIRECT	GO:0070933~histone H4 deacetylation	6	54.5455	5.14614e-15	HDAC4, HDAC2, HDAC3, HDAC1, HDAC8, HDAC9	11	11	19349	959.455	9.24372e-13	4.63153e-13	3.73095e-13
GOTERM_BP_DIRECT	GO:0006476~protein deacetylation	6	54.5455	3.34153e-14	HDAC4, HDAC5, HDAC3, HDAC1, HDAC6, HDAC7	11	15	19349	703.6	6.04861e-12	2.00492e-12	1.61508e-12
GOTERM_BP_DIRECT	GO:0016575~histone deacetylation	6	54.5455	1.89264e-11	HDAC4, HDAC5, HDAC2, HDAC1, HDAC9, HDAC6	11	48	19349	219.875	3.42568e-09	8.51687e-10	6.86081e-10
GOTERM_MF_DIRECT	GO:0042826~histone deacetylase binding	7	63.6364	2.01717e-11	HDAC4, HDAC5, HDAC2, HDAC3, HDAC1, HDAC9, HDAC6	11	130	18770	91.8811	1.19013e-09	3.02575e-10	1.86588e-10
GOTERM_MF_DIRECT	GO:0008134~transcription factor binding	7	63.6364	4.14844e-09	HDAC4, HDAC5, HDAC2, HDAC3, HDAC1, HDAC8, HDAC9	11	314	18770	38.04	2.44758e-07	4.5023e-08	2.77642e-08
GOTERM_MF_DIRECT	GO:0070491~repressing transcription factor binding	5	45.4545	4.5023e-09	HDAC4, HDAC5, HDAC1, HDAC9, HDAC7	11	42	18770	203.139	2.65636e-07	4.5023e-08	2.77642e-08
GOTERM_BP_DIRECT	GO:0000122~negative regulation of transcription from RNA polymerase II promoter	8	72.7273	7.51286e-08	HDAC4, HDAC5, HDAC2, HDAC3, HDAC1, HDAC8, HDAC9, HDAC7	11	958	19349	14.6889	1.35982e-05	2.70463e-06	2.17873e-06
GOTERM_BP_DIRECT	GO:0006325~chromatin organization	6	54.5455	1.06475e-07	HDAC5, HDAC3, HDAC1, HDAC8, HDAC9, HDAC7	11	263	19349	40.1293	1.92717e-05	3.19424e-06	2.57314e-06
GOTERM_BP_DIRECT	GO:0045892~negative regulation of transcription, DNA-templated	7	63.6364	1.34024e-07	HDAC4, HDAC5, HDAC2, HDAC3, HDAC1, HDAC9, HDAC6	11	580	19349	21.2293	2.4258e-05	3.44632e-06	2.77621e-06
GOTERM_MF_DIRECT	GO:0016787~hydrolase activity	6	54.5455	3.08148e-07	HDAC4, HDAC3, HDAC8, HDAC9, HDAC6, HDAC7	11	316	18770	32.3993	1.81805e-05	2.64127e-06	1.62878e-06
GOTERM_BP_DIRECT	GO:0006367~transcription initiation from RNA polymerase II promoter	5	45.4545	6.13541e-07	HDAC5, HDAC3, HDAC1, HDAC9, HDAC7	11	145	19349	60.6552	0.000111045	1.38047e-05	1.11204e-05
GOTERM_MF_DIRECT	GO:0061629~RNA polymerase II sequence-specific DNA binding transcription factor binding	5	45.4545	1.40182e-06	HDAC4, HDAC5, HDAC2, HDAC1, HDAC9	11	173	18770	49.3169	8.27039e-05	1.01811e-05	6.27834e-06
GOTERM_MF_DIRECT	GO:0001222~transcription corepressor binding	4	36.3636	1.52716e-06	HDAC5, HDAC3, HDAC1, HDAC6	11	45	18770	151.677	9.00987e-05	1.01811e-05	6.27834e-06
GOTERM_MF_DIRECT	GO:0003714~transcription corepressor activity	5	45.4545	2.25896e-06	HDAC4, HDAC3, HDAC1, HDAC9, HDAC7	11	195	18770	43.7529	0.00013327	1.35537e-05	8.35814e-06
GOTERM_CC_DIRECT	GO:0005654~nucleoplasm	10	90.9091	2.74776e-06	HDAC4, HDAC5, HDAC2, HDAC3, HDAC1, ZNF22, HDAC8, HDAC9, HDAC6, HDAC7	11	3846	20164	4.76623	0.000107157	5.35813e-05	4.67119e-05
GOTERM_CC_DIRECT	GO:0005634~nucleus	11	100	4.18728e-06	HDAC4, HDAC5, HDAC2, HDAC3, HDAC1, ZNF22, ZNF787, HDAC8, HDAC9, HDAC6, HDAC7	11	5848	20164	3.44802	0.000163291	5.44347e-05	4.74559e-05
GOTERM_BP_DIRECT	GO:0034983~peptidyl-lysine deacetylation	3	27.2727	6.72028e-06	HDAC4, HDAC9, HDAC6	11	8	19349	659.625	0.00121564	0.000134406	0.000108271
GOTERM_BP_DIRECT	GO:2000273~positive regulation of receptor activity	3	27.2727	1.58232e-05	HDAC2, HDAC1, HDAC6	11	12	19349	439.75	0.00285993	0.000284818	0.000229436
GOTERM_BP_DIRECT	GO:0006338~chromatin remodeling	4	36.3636	3.84574e-05	HDAC4, HDAC5, HDAC2, HDAC1	11	135	19349	52.1185	0.00693676	0.000629304	0.000506939
GOTERM_BP_DIRECT	GO:0040029~regulation of gene expression, epigenetic	3	27.2727	7.16663e-05	HDAC4, HDAC5, HDAC6	11	25	19349	211.08	0.0128883	0.00107499	0.000865968
GOTERM_MF_DIRECT	GO:0051059~NF-kappaB binding	3	27.2727	0.000133704	HDAC2, HDAC3, HDAC1	11	33	18770	155.124	0.00785803	0.000729295	0.000449732
GOTERM_BP_DIRECT	GO:0042113~B cell activation	3	27.2727	0.000141747	HDAC4, HDAC5, HDAC9	11	35	19349	150.771	0.0253316	0.00196265	0.00158102
GOTERM_MF_DIRECT	GO:0033613~activating transcription factor binding	3	27.2727	0.000150585	HDAC4, HDAC1, HDAC7	11	35	18770	146.26	0.0088458	0.000752923	0.000464302
GOTERM_BP_DIRECT	GO:0045944~positive regulation of transcription from RNA polymerase II promoter	6	54.5455	0.000174894	HDAC4, HDAC5, HDAC2, HDAC3, HDAC1, HDAC8	11	1198	19349	8.80968	0.0311626	0.00224863	0.0018114
GOTERM_MF_DIRECT	GO:0001085~RNA polymerase II transcription factor binding	3	27.2727	0.000346969	HDAC4, HDAC5, HDAC1	11	53	18770	96.5866	0.0202665	0.0016014	0.000987527
GOTERM_MF_DIRECT	GO:0005080~protein kinase C binding	3	27.2727	0.000387429	HDAC5, HDAC9, HDAC7	11	56	18770	91.4123	0.0226033	0.00166041	0.00102392
GOTERM_CC_DIRECT	GO:0017053~transcriptional repressor complex	3	27.2727	0.000425406	HDAC4, HDAC3, HDAC1	11	63	20164	87.29	0.0164574	0.00414771	0.00361595
GOTERM_MF_DIRECT	GO:1990841~promoter-specific chromatin binding	3	27.2727	0.000521943	HDAC4, HDAC2, HDAC1	11	65	18770	78.7552	0.0303331	0.00208777	0.00128746
GOTERM_BP_DIRECT	GO:0032922~circadian regulation of gene expression	3	27.2727	0.000553672	HDAC2, HDAC3, HDAC1	11	69	19349	76.4783	0.0953818	0.00664406	0.00535216
GOTERM_CC_DIRECT	GO:0005737~cytoplasm	9	81.8182	0.000653912	HDAC4, HDAC5, HDAC2, HDAC3, HDAC1, HDAC8, HDAC9, HDAC6, HDAC7	11	5361	20164	3.07738	0.0251882	0.00510051	0.0044466
GOTERM_BP_DIRECT	GO:0030183~B cell differentiation	3	27.2727	0.000725134	HDAC4, HDAC5, HDAC9	11	79	19349	66.7975	0.123043	0.00815776	0.00657153
GOTERM_MF_DIRECT	GO:0019899~enzyme binding	4	36.3636	0.000902341	HDAC2, HDAC3, HDAC1, HDAC6	11	382	18770	17.8677	0.0518686	0.00338378	0.00208666
GOTERM_BP_DIRECT	GO:0006357~regulation of transcription from RNA polymerase II promoter	6	54.5455	0.000931968	HDAC2, HDAC3, HDAC1, ZNF22, ZNF787, HDAC8	11	1713	19349	6.16112	0.155292	0.00979015	0.00788651
GOTERM_BP_DIRECT	GO:0031647~regulation of protein stability	3	27.2727	0.00100298	HDAC3, HDAC8, HDAC6	11	93	19349	56.7419	0.16609	0.00979015	0.00788651
GOTERM_BP_DIRECT	GO:1902437~positive regulation of male mating behavior	2	18.1818	0.0010334	HDAC4, HDAC2	11	2	19349	1759	0.170675	0.00979015	0.00788651
GOTERM_MF_DIRECT	GO:0003682~chromatin binding	4	36.3636	0.00154335	HDAC5, HDAC2, HDAC3, HDAC7	11	460	18770	14.8379	0.0870989	0.0054471	0.00335905
GOTERM_BP_DIRECT	GO:0061198~fungiform papilla formation	2	18.1818	0.00154975	HDAC2, HDAC1	11	3	19349	1172.67	0.244762	0.0139477	0.0112357
GOTERM_BP_DIRECT	GO:0048742~regulation of skeletal muscle fiber development	2	18.1818	0.00206585	HDAC4, HDAC9	11	4	19349	879.5	0.312233	0.0177073	0.0142642
GOTERM_BP_DIRECT	GO:0060789~hair follicle placode formation	2	18.1818	0.00258171	HDAC2, HDAC1	11	5	19349	703.6	0.37368	0.0211231	0.0170158
GOTERM_BP_DIRECT	GO:0030182~neuron differentiation	3	27.2727	0.00275071	HDAC5, HDAC1, HDAC9	11	155	19349	34.0452	0.392598	0.0215273	0.0173414
GOTERM_BP_DIRECT	GO:0009913~epidermal cell differentiation	2	18.1818	0.00464276	HDAC2, HDAC1	11	9	19349	390.889	0.569279	0.0348207	0.02805
GOTERM_CC_DIRECT	GO:0016580~Sin3 complex	2	18.1818	0.00544311	HDAC2, HDAC1	11	11	20164	333.289	0.191732	0.0353802	0.0308443
GOTERM_BP_DIRECT	GO:0061029~eyelid development in camera-type eye	2	18.1818	0.00669997	HDAC2, HDAC1	11	13	19349	270.615	0.703816	0.0482398	0.0388598
GOTERM_MF_DIRECT	GO:0046872~metal ion binding	6	54.5455	0.00739725	HDAC5, HDAC1, ZNF787, HDAC8, HDAC9, HDAC7	11	2635	18770	3.88546	0.354713	0.0246575	0.0152054
GOTERM_CC_DIRECT	GO:0016581~NuRD complex	2	18.1818	0.0074158	HDAC2, HDAC1	11	15	20164	244.412	0.251956	0.0413166	0.0360196
GOTERM_BP_DIRECT	GO:0010832~negative regulation of myotube differentiation	2	18.1818	0.00772714	HDAC4, HDAC5	11	15	19349	234.533	0.754398	0.0534956	0.0430937
GOTERM_MF_DIRECT	GO:0019213~deacetylase activity	2	18.1818	0.0079647	HDAC2, HDAC1	11	15	18770	227.515	0.376121	0.0251517	0.0155102
GOTERM_BP_DIRECT	GO:0042493~response to drug	3	27.2727	0.00905952	HDAC4, HDAC5, HDAC2	11	286	19349	18.451	0.80742	0.0603968	0.048653
GOTERM_MF_DIRECT	GO:0001226~RNA polymerase II transcription corepressor binding	2	18.1818	0.00955077	HDAC3, HDAC6	11	18	18770	189.596	0.432324	0.0286523	0.0176689
GOTERM_MF_DIRECT	GO:0019789~SUMO transferase activity	2	18.1818	0.0111346	HDAC4, HDAC7	11	21	18770	162.511	0.483471	0.031813	0.019618
GOTERM_BP_DIRECT	GO:0048714~positive regulation of oligodendrocyte differentiation	2	18.1818	0.0118263	HDAC2, HDAC1	11	23	19349	152.957	0.883901	0.076026	0.0612432
GOTERM_MF_DIRECT	GO:0043565~sequence-specific DNA binding	3	27.2727	0.01256	HDAC4, HDAC2, ZNF787	11	329	18770	15.5595	0.525613	0.0342545	0.0211236
GOTERM_BP_DIRECT	GO:0043393~regulation of protein binding	2	18.1818	0.0133595	HDAC4, HDAC5	11	26	19349	135.308	0.912347	0.0829211	0.0667976
GOTERM_BP_DIRECT	GO:0006954~inflammatory response	3	27.2727	0.0174341	HDAC4, HDAC5, HDAC9	11	403	19349	13.0943	0.958556	0.100948	0.0813196
GOTERM_BP_DIRECT	GO:0090050~positive regulation of cell migration involved in sprouting angiogenesis	2	18.1818	0.0179464	HDAC9, HDAC7	11	35	19349	100.514	0.962289	0.100948	0.0813196
GOTERM_BP_DIRECT	GO:0043044~ATP-dependent chromatin remodeling	2	18.1818	0.0179464	HDAC2, HDAC1	11	35	19349	100.514	0.962289	0.100948	0.0813196
GOTERM_MF_DIRECT	GO:0001103~RNA polymerase II repressing transcription factor binding	2	18.1818	0.0184955	HDAC2, HDAC1	11	35	18770	97.5065	0.667612	0.0482491	0.0297536
GOTERM_BP_DIRECT	GO:0042220~response to cocaine	2	18.1818	0.0194711	HDAC5, HDAC2	11	38	19349	92.5789	0.971534	0.10577	0.0852039
GOTERM_BP_DIRECT	GO:0001975~response to amphetamine	2	18.1818	0.0199788	HDAC2, HDAC9	11	39	19349	90.2051	0.974081	0.10577	0.0852039
GOTERM_MF_DIRECT	GO:0031492~nucleosomal DNA binding	2	18.1818	0.0211124	HDAC2, HDAC1	11	40	18770	85.3182	0.716053	0.052781	0.0325483
GOTERM_MF_DIRECT	GO:0000978~RNA polymerase II core promoter proximal region sequence-specific DNA binding	4	36.3636	0.0225235	HDAC4, HDAC5, HDAC1, HDAC6	11	1205	18770	5.66428	0.739221	0.0535418	0.0330174
GOTERM_MF_DIRECT	GO:0051879~Hsp90 protein binding	2	18.1818	0.0232014	HDAC8, HDAC6	11	44	18770	77.562	0.74968	0.0535418	0.0330174
GOTERM_BP_DIRECT	GO:0045668~negative regulation of osteoblast differentiation	2	18.1818	0.0265582	HDAC4, HDAC7	11	52	19349	67.6538	0.992342	0.136585	0.110027
GOTERM_BP_DIRECT	GO:0042733~embryonic digit morphogenesis	2	18.1818	0.0280708	HDAC2, HDAC1	11	55	19349	63.9636	0.994221	0.140354	0.113063
GOTERM_BP_DIRECT	GO:0043066~negative regulation of apoptotic process	3	27.2727	0.0294388	HDAC2, HDAC3, HDAC1	11	533	19349	9.90056	0.995521	0.141172	0.113722
GOTERM_BP_DIRECT	GO:0008284~positive regulation of cell proliferation	3	27.2727	0.0298497	HDAC4, HDAC2, HDAC1	11	537	19349	9.82682	0.995852	0.141172	0.113722
GOTERM_BP_DIRECT	GO:0042475~odontogenesis of dentin-containing tooth	2	18.1818	0.0305872	HDAC2, HDAC1	11	60	19349	58.6333	0.996385	0.141172	0.113722
GOTERM_BP_DIRECT	GO:0016925~protein sumoylation	2	18.1818	0.0325961	HDAC4, HDAC7	11	64	19349	54.9688	0.997517	0.146682	0.118161
GOTERM_BP_DIRECT	GO:0048661~positive regulation of smooth muscle cell proliferation	2	18.1818	0.0346012	HDAC4, HDAC1	11	68	19349	51.7353	0.998294	0.151908	0.12237
GOTERM_BP_DIRECT	GO:0070301~cellular response to hydrogen peroxide	2	18.1818	0.0371024	HDAC2, HDAC6	11	73	19349	48.1918	0.998933	0.15901	0.128092
GOTERM_CC_DIRECT	GO:0032991~macromolecular complex	3	27.2727	0.0440864	HDAC2, HDAC1, HDAC6	11	692	20164	7.94693	0.827683	0.214921	0.187367
GOTERM_BP_DIRECT	GO:0045893~positive regulation of transcription, DNA-templated	3	27.2727	0.0444437	HDAC4, HDAC2, HDAC1	11	667	19349	7.91154	0.999733	0.186043	0.149868
GOTERM_BP_DIRECT	GO:0043433~negative regulation of sequence-specific DNA binding transcription factor activity	2	18.1818	0.0460584	HDAC4, HDAC2	11	91	19349	38.6593	0.999803	0.188421	0.151783
GOTERM_BP_DIRECT	GO:0032869~cellular response to insulin stimulus	2	18.1818	0.0549393	HDAC5, HDAC9	11	109	19349	32.2752	0.999964	0.219757	0.177027
GOTERM_BP_DIRECT	GO:0051091~positive regulation of sequence-specific DNA binding transcription factor activity	2	18.1818	0.0598409	HDAC4, HDAC5	11	119	19349	29.563	0.999986	0.23416	0.188629
GOTERM_MF_DIRECT	GO:0008270~zinc ion binding	3	27.2727	0.0745256	HDAC4, ZNF22, HDAC6	11	864	18770	5.92487	0.989637	0.165612	0.102128
GOTERM_BP_DIRECT	GO:1901796~regulation of signal transduction by p53 class mediator	2	18.1818	0.0772979	HDAC2, HDAC1	11	155	19349	22.6968	1	0.296035	0.238472
GOTERM_BP_DIRECT	GO:0007596~blood coagulation	2	18.1818	0.0954078	HDAC2, HDAC1	11	193	19349	18.228	1	0.357779	0.288211
