# Supplementary material for: Transcription factor ZNF22 regulates blood-tumor barrier permeability by interacting with HDAC3 protein
Source: Front Mol Neurosci. 2022 Nov 28;15:1027942. doi: 10.3389/fnmol.2022.1027942 (PMC9742255; doi:10.3389/fnmol.2022.1027942)
Supplement: Supplementary file 3 [file Data_Sheet_1.ZIP › go/input.txt]

Term	Count	PValue
GO:0032041~NAD-dependent histone deacetylase activity (H3-K14 specific)	9	5.84E-26
GO:0070932~histone H3 deacetylation	9	1.16E-23
GO:0033558~protein deacetylase activity	8	2.43E-22
GO:0000118~histone deacetylase complex	9	1.73E-20
GO:0004407~histone deacetylase activity	8	3.71E-20
GO:0070933~histone H4 deacetylation	6	5.15E-15
GO:0006476~protein deacetylation	6	3.34E-14
GO:0016575~histone deacetylation	6	1.89E-11
GO:0042826~histone deacetylase binding	7	2.02E-11
GO:0008134~transcription factor binding	7	4.15E-09
GO:0070491~repressing transcription factor binding	5	4.50E-09
GO:0000122~negative regulation of transcription from RNA polymerase II promoter	8	7.51E-08
GO:0006325~chromatin organization	6	1.06E-07
GO:0045892~negative regulation of transcription, DNA-templated	7	1.34E-07
GO:0016787~hydrolase activity	6	3.08E-07
GO:0006367~transcription initiation from RNA polymerase II promoter	5	6.14E-07
GO:0061629~RNA polymerase II sequence-specific DNA binding transcription factor binding	5	1.40E-06
GO:0001222~transcription corepressor binding	4	1.53E-06
GO:0003714~transcription corepressor activity	5	2.26E-06
