# Supplementary material for: Transcription factor ZNF22 regulates blood-tumor barrier permeability by interacting with HDAC3 protein
Source: Front Mol Neurosci. 2022 Nov 28;15:1027942. doi: 10.3389/fnmol.2022.1027942 (PMC9742255; doi:10.3389/fnmol.2022.1027942)
Supplement: Supplementary file 3 [file Data_Sheet_1.ZIP › HDAC3survival.txt]

id	futime	fustat	HDAC3
TCGA-41-2572-01A-01R-1850-01	406	1	9.92412
TCGA-32-2634-01A-01R-1850-01	270	0	15.56479
TCGA-06-0747-01A-01R-1849-01	82	1	21.95009
TCGA-26-5134-01A-01R-1850-01	167	0	12.14187
TCGA-32-1980-01A-01R-1850-01	36	1	11.43314
TCGA-12-5299-01A-02R-1849-01	98	1	16.71938
TCGA-06-2562-01A-01R-1849-01	86	0	17.61461
TCGA-06-2559-01A-01R-1849-01	150	1	14.41742
TCGA-76-4927-01A-01R-1850-01	535	1	14.13632
TCGA-06-0158-01A-01R-1849-01	329	1	12.5813
TCGA-19-2624-01A-01R-1850-01	5	1	13.86959
TCGA-12-3650-01A-01R-1849-01	333	1	17.43244
TCGA-41-3915-01A-01R-1850-01	360	1	15.84198
TCGA-12-0821-01A-01R-1849-01	323	1	17.84763
TCGA-06-0125-01A-01R-1849-01	1448	1	14.42725
TCGA-19-2625-01A-01R-1850-01	124	1	14.73606
TCGA-32-5222-01A-01R-1850-01	165	0	14.39721
TCGA-06-0139-01A-01R-1849-01	362	1	13.74704
TCGA-06-2564-01A-01R-1849-01	181	0	13.37449
TCGA-06-0743-01A-01R-1849-01	679	0	15.24346
TCGA-15-0742-01A-01R-1850-01	419	1	18.50613
TCGA-06-0219-01A-01R-1849-01	22	1	16.47165
TCGA-06-0129-01A-01R-1849-01	1024	1	17.69336
TCGA-28-1753-01A-01R-1850-01	37	0	13.14721
TCGA-06-0645-01A-01R-1849-01	175	1	14.64598
TCGA-19-2619-01A-01R-1850-01	294	0	12.70543
TCGA-08-0386-01A-01R-1849-01	548	1	17.00077
TCGA-06-5408-01A-01R-1849-01	357	1	19.64156
TCGA-14-0736-02A-01R-2005-01	460	1	14.45979
TCGA-14-1823-01A-01R-1849-01	543	1	21.65588
TCGA-02-0047-01A-01R-1849-01	448	1	12.07278
TCGA-19-4065-01A-01R-2005-01	214	0	12.72496
TCGA-14-1825-01A-01R-1850-01	232	1	15.7388
TCGA-06-0171-02A-11R-2005-01	399	1	9.823069
TCGA-06-5414-01A-01R-1849-01	273	0	12.8311
TCGA-12-0619-01A-01R-1849-01	1062	1	15.87348
TCGA-06-0744-01A-01R-1849-01	595	0	10.24067
TCGA-15-1444-01A-02R-1850-01	1537	1	8.275567
TCGA-06-2565-01A-01R-1849-01	207	0	14.60016
TCGA-06-5411-01A-01R-1849-01	254	1	14.71395
TCGA-32-2616-01A-01R-1850-01	224	1	15.14458
TCGA-76-4932-01A-01R-1850-01	1458	1	15.97477
TCGA-41-2571-01A-01R-1850-01	26	1	13.29644
TCGA-27-2524-01A-01R-1850-01	231	1	15.66426
TCGA-14-0781-01B-01R-1849-01	29	1	15.08176
TCGA-19-5960-01A-11R-1850-01	165	0	17.09075
TCGA-06-0211-01B-01R-1849-01	360	1	16.51746
TCGA-27-1830-01A-01R-1850-01	154	1	15.00682
TCGA-06-0745-01A-01R-1849-01	239	1	19.42111
TCGA-32-2632-01A-01R-1850-01	269	1	15.83445
TCGA-HW-7491-01A-11R-2027-07	1222	0	6.682502
TCGA-VM-A8CD-01A-11R-A36H-07	240	1	10.58497
TCGA-S9-A7QY-01A-11R-A34F-07	863	0	7.711809
TCGA-FG-5965-02A-11R-A29R-07	979	0	12.83578
TCGA-HT-7475-01A-11R-2027-07	530	0	11.3082
TCGA-HT-7473-01A-11R-2027-07	503	0	9.244199
TCGA-DU-7292-01A-11R-2027-07	242	1	7.576261
TCGA-DU-A5TT-01A-11R-A28M-07	743	0	13.34084
TCGA-HT-7874-01A-11R-2403-07	1130	0	6.013737
TCGA-HT-7471-01A-11R-2256-07	4	0	9.912609
TCGA-DB-5274-01A-01R-1470-07	2289	0	9.958211
TCGA-S9-A7R7-01A-11R-A34R-07	3000	0	11.19651
TCGA-S9-A6WG-01A-11R-A33Z-07	2437	0	9.20369
TCGA-HT-7691-01A-11R-2256-07	3	0	6.503477
TCGA-HW-7487-01A-11R-2027-07	409	0	6.806085
TCGA-E1-A7YJ-01A-11R-A34F-07	592	1	12.88371
TCGA-E1-A7YK-01A-11R-A34F-07	378	1	7.416132
TCGA-HT-7609-01A-11R-2090-07	1399	0	8.430618
TCGA-HT-A5RA-01A-11R-A28M-07	832	0	14.75701
TCGA-S9-A6WL-01A-21R-A33Z-07	946	0	7.41589
TCGA-S9-A6TZ-01A-21R-A32Q-07	873	0	8.63434
TCGA-QH-A6XA-01A-12R-A32Q-07	502	0	7.580373
TCGA-HT-7858-01A-11R-2403-07	1540	0	8.280188
TCGA-TQ-A7RH-01A-12R-A34F-07	486	0	11.93139
TCGA-DU-6403-01A-11R-1708-07	354	1	9.904124
TCGA-E1-A7YL-01A-11R-A34F-07	492	1	16.09491
TCGA-FG-A4MX-01A-11R-A26U-07	569	0	7.320584
TCGA-DB-A4XD-01A-11R-A27Q-07	1210	0	7.860529
TCGA-VM-A8CF-01A-11R-A36H-07	609	0	10.59664
TCGA-DU-6394-01A-11R-1708-07	682	1	8.284707
TCGA-HT-7692-01A-12R-2256-07	90	0	6.995359
TCGA-DH-5141-01A-01R-1470-07	968	0	7.476138
TCGA-DB-A75L-01A-11R-A32Q-07	342	0	9.377238
TCGA-HT-8558-01A-21R-2404-07	418	0	7.062976
TCGA-RY-A843-01A-11R-A36H-07	63	0	7.337961
TCGA-HT-A74O-01A-11R-A32Q-07	3	0	12.41851
TCGA-FG-A4MU-01B-11R-A28M-07	326	0	11.52873
TCGA-DB-A64S-01A-11R-A29R-07	835	0	9.025806
TCGA-FG-A6J3-01A-11R-A31N-07	677	0	7.066042
TCGA-QH-A6X9-01A-12R-A32Q-07	58	0	9.368766
TCGA-S9-A7R4-01A-12R-A34R-07	914	0	7.565303
TCGA-HT-7695-01A-11R-2256-07	442	0	6.25882
TCGA-DU-A5TY-01A-11R-A28M-07	1033	1	10.84493
TCGA-S9-A89V-01A-11R-A36H-07	569	0	9.064514
TCGA-FG-A4MT-02A-11R-A29R-07	1164	0	8.235121
TCGA-DU-7290-01A-11R-2027-07	315	1	13.32886
TCGA-DU-A5TW-01A-11R-A28M-07	760	0	9.717079
TCGA-DB-5279-01A-03R-2347-07	1354	0	7.363579
TCGA-E1-A7YE-01A-11R-A34F-07	886	1	7.167634
TCGA-TM-A84F-01A-11R-A36H-07	1796	0	8.68114
TCGA-S9-A6WP-01A-12R-A34F-07	461	0	8.788374
TCGA-DU-A6S2-01A-21R-A32Q-07	777	0	6.21967
TCGA-QH-A6X8-01A-12R-A32Q-07	509	0	8.774456
TCGA-DU-5854-01A-11R-1708-07	257	0	8.815049
TCGA-TM-A84O-01A-11R-A36H-07	1011	1	6.555558
TCGA-DB-5278-01A-01R-1470-07	1526	0	7.064528
TCGA-HT-8109-01A-11R-2404-07	169	0	6.713185
TCGA-DU-7294-01A-11R-2027-07	2869	0	6.903831
TCGA-FG-5962-01B-11R-1896-07	787	0	5.853491
TCGA-S9-A7IX-01A-12R-A34F-07	679	0	11.63046
TCGA-HT-8110-01A-11R-2404-07	419	0	11.54101
TCGA-QH-A6X4-01A-51R-A32Q-07	442	0	10.79831
TCGA-DB-A64V-01A-11R-A29R-07	889	0	7.35317
TCGA-TQ-A7RK-02B-11R-A40A-07	1341	0	9.447724
TCGA-P5-A72U-01A-31R-A32Q-07	7	0	9.998972
TCGA-TQ-A7RF-01A-11R-A33Z-07	650	0	12.74065
TCGA-DU-5871-01A-12R-1708-07	576	0	7.899669
TCGA-S9-A6TV-01A-12R-A34R-07	571	0	14.47509
TCGA-TM-A7C5-01A-11R-A32Q-07	1500	0	9.007817
TCGA-RY-A83Z-01A-11R-A36H-07	301	0	13.16685
TCGA-DU-7304-02A-12R-A36H-07	709	1	14.30047
TCGA-DH-5144-01A-01R-1470-07	244	0	7.412461
TCGA-DH-A7UT-01A-12R-A34F-07	407	0	10.63562
TCGA-TQ-A8XE-01A-11R-A36H-07	954	1	11.90215
TCGA-DU-7006-01A-11R-2027-07	349	1	14.26842
TCGA-P5-A733-01A-11R-A32Q-07	414	0	7.064729
TCGA-FG-A87N-01A-11R-A36H-07	413	0	12.20303
TCGA-DH-A66B-01A-11R-A29R-07	1279	0	7.949888
TCGA-S9-A6TS-01A-12R-A33Z-07	1891	1	9.421168
TCGA-DH-A669-02A-11R-A31N-07	919	1	19.67866
TCGA-E1-5302-01A-01R-1470-07	1525	1	7.41588
TCGA-S9-A7J3-01A-21R-A34R-07	518	0	6.317197
TCGA-HT-A617-01A-11R-A29R-07	491	0	9.179115
TCGA-DU-7011-01A-11R-2027-07	3200	1	7.839266
TCGA-FG-8181-01A-11R-2256-07	394	0	7.811335
TCGA-FG-8182-01A-11R-2256-07	416	0	7.780851
TCGA-TQ-A7RJ-01A-11R-A33Z-07	1229	0	9.769542
TCGA-FG-5963-02A-12R-A29R-07	547	0	11.71845
TCGA-TM-A84J-01A-11R-A36H-07	735	0	14.09555
TCGA-TQ-A7RN-01A-11R-A33Z-07	1026	0	8.017633
TCGA-QH-A6XC-01A-12R-A32Q-07	508	0	10.47735
TCGA-HW-8320-01A-11R-2404-07	272	0	9.844736
TCGA-E1-5307-01A-01R-1896-07	1762	1	5.818353
TCGA-FG-7634-01A-11R-2090-07	467	0	8.444793
TCGA-S9-A7J2-01A-11R-A34F-07	62	0	9.260691
TCGA-QH-A86X-01A-11R-A36H-07	337	0	8.226649
TCGA-QH-A6CX-01A-11R-A32Q-07	372	1	8.740025
TCGA-HT-8013-01A-11R-2403-07	1933	1	9.594162
TCGA-HT-7610-01A-21R-2090-07	1706	0	7.559192
TCGA-S9-A6U2-01A-21R-A33Z-07	719	0	7.223631
TCGA-QH-A6CS-01A-11R-A31N-07	588	0	10.06742
TCGA-HT-8011-01A-11R-2403-07	494	0	13.22894
TCGA-HT-7877-01A-11R-2403-07	4	0	7.048026
TCGA-HT-7474-01A-11R-2027-07	114	0	6.248123
TCGA-HT-8104-01A-11R-2404-07	372	0	12.33155
TCGA-HT-8563-01A-11R-2404-07	860	0	11.63362
TCGA-QH-A65R-01A-21R-A31N-07	461	0	8.932351
TCGA-P5-A780-01A-12R-A32Q-07	72	0	8.20508
TCGA-E1-A7YY-01A-11R-A34R-07	4445	1	7.66079
TCGA-DU-6393-01A-11R-1708-07	1585	1	8.936956
TCGA-R8-A73M-01A-11R-A32Q-07	1806	0	12.43253
TCGA-HT-7879-01A-11R-2403-07	112	0	8.576127
TCGA-FN-7833-01A-11R-2090-07	837	0	9.902809
TCGA-IK-7675-01A-11R-2090-07	578	1	6.54111
TCGA-TM-A7C3-01A-11R-A32Q-07	1504	0	17.28303
TCGA-DU-8166-01A-11R-2256-07	516	0	8.454929
TCGA-DU-6406-01A-11R-1708-07	512	1	14.15532
TCGA-E1-A7YV-01A-11R-A34R-07	987	1	14.27024
TCGA-CS-5393-01A-01R-1470-07	1222	0	6.629445
TCGA-CS-6670-01A-11R-1896-07	201	0	6.790253
TCGA-HT-7483-01A-11R-2027-07	5255	0	8.485568
TCGA-RY-A83X-01A-11R-A36H-07	939	0	9.923833
TCGA-P5-A5F6-01A-11R-A28M-07	39	0	13.63406
TCGA-HT-7470-01A-12R-2090-07	268	0	6.561277
TCGA-TM-A84Q-01A-11R-A36H-07	772	0	10.83005
TCGA-R8-A6ML-01A-11R-A32Q-07	2860	0	7.477133
TCGA-P5-A5EU-01A-11R-A27Q-07	0	0	13.88837
TCGA-DB-A4XG-01A-11R-A27Q-07	2219	0	8.321883
TCGA-QH-A65X-01A-11R-A32Q-07	482	0	11.762
TCGA-TQ-A7RS-01A-12R-A33Z-07	-1	0	7.514708
TCGA-S9-A6U0-01A-12R-A32Q-07	698	0	11.47923
TCGA-HT-8015-01B-11R-A28M-07	3	0	6.189535
TCGA-QH-A6X3-01A-21R-A32Q-07	313	0	9.716885
TCGA-DU-6396-01A-11R-1708-07	2286	1	10.17179
TCGA-FG-A4MY-01A-11R-A26U-07	721	0	8.292762
TCGA-HT-7684-01A-11R-2256-07	184	0	4.778167
TCGA-HT-7608-01A-11R-2090-07	671	0	5.117539
TCGA-CS-5395-01A-01R-1470-07	639	1	8.615379
TCGA-WY-A85E-01A-11R-A36H-07	633	0	8.445287
TCGA-P5-A72X-01A-11R-A32Q-07	403	0	7.271559
TCGA-E1-5311-01A-01R-1470-07	4084	1	7.441161
TCGA-DU-5852-01A-11R-1708-07	205	1	10.47944
TCGA-DB-5281-01A-01R-1470-07	2381	0	6.589824
TCGA-DU-A5TR-01A-11R-A28M-07	908	0	11.45077
TCGA-CS-5396-01A-02R-1470-07	303	0	5.543192
TCGA-HT-7620-01A-11R-2256-07	434	0	5.452383
TCGA-HT-7856-01A-11R-2403-07	1189	0	6.299572
TCGA-HT-8019-01A-21R-2404-07	1004	0	6.791784
TCGA-HW-7493-01A-11R-2027-07	1092	0	6.161812
TCGA-QH-A65Z-01A-11R-A29R-07	427	0	8.418456
TCGA-TM-A84T-01A-11R-A36H-07	724	0	9.09372
TCGA-P5-A5F1-01A-11R-A28M-07	179	0	8.285073
TCGA-06-5418-01A-01R-1849-01	83	1	15.71985
TCGA-26-5135-01A-01R-1850-01	270	1	14.35705
TCGA-28-1747-01C-01R-1850-01	77	1	13.2375
TCGA-06-0184-01A-01R-1849-01	1228	0	16.36921
TCGA-14-1402-02A-01R-2005-01	975	1	18.3553
TCGA-32-1970-01A-01R-1850-01	468	1	13.11829
TCGA-12-3652-01A-01R-1849-01	1062	1	15.39398
TCGA-06-0190-02A-01R-2005-01	317	1	12.55417
TCGA-76-4926-01B-01R-1850-01	138	1	15.16182
TCGA-19-2629-01A-01R-1850-01	737	1	14.68047
TCGA-27-1837-01A-01R-1850-01	427	1	13.29564
TCGA-06-0878-01A-01R-1849-01	218	0	16.30161
TCGA-76-4931-01A-01R-1850-01	279	1	16.58019
TCGA-06-0750-01A-01R-1849-01	28	1	16.4485
TCGA-28-2499-01A-01R-1850-01		1	17.51293
TCGA-06-0649-01B-01R-1849-01	64	1	23.11674
TCGA-06-0156-01A-03R-1849-01	178	1	20.90045
TCGA-28-5216-01A-01R-1850-01	415	0	18.06645
TCGA-02-2486-01A-01R-1849-01	493	0	12.01199
TCGA-02-0055-01A-01R-1849-01	76	1	13.99035
TCGA-32-2615-01A-01R-1850-01	485	1	15.47922
TCGA-06-0174-01A-01R-1849-01	98	1	14.78375
TCGA-06-5856-01A-01R-1849-01	114	1	20.41694
TCGA-06-0644-01A-02R-1849-01	375	0	14.85361
TCGA-VM-A8CH-01A-12R-A36H-07	714	0	9.178672
TCGA-FG-7641-01B-11R-2256-07	313	0	6.677498
TCGA-DU-7299-01A-21R-2027-07	1339	1	6.71196
TCGA-HT-7485-01A-11R-2027-07	122	0	6.739391
TCGA-HT-7605-01A-11R-2090-07	139	0	6.355431
TCGA-TQ-A7RM-01A-11R-A33Z-07	1116	0	6.247403
TCGA-HT-A61B-01A-11R-A29R-07	533	0	16.62571
TCGA-TQ-A7RV-02A-11R-A36H-07	1868	0	6.220318
TCGA-S9-A6WO-01A-21R-A34F-07	566	0	8.677899
TCGA-CS-6667-01A-12R-2027-07	230	0	9.10623
TCGA-DU-6397-02A-12R-A36H-07	1401	1	11.26634
TCGA-S9-A7QW-01A-11R-A34F-07	458	0	10.59517
TCGA-HT-7693-01A-11R-2256-07	533	0	13.34482
TCGA-HW-7490-01A-11R-2027-07	585	0	7.400403
TCGA-CS-6666-01A-11R-1896-07	258	0	8.606695
TCGA-E1-5305-01A-01R-1896-07	2433	1	8.819333
TCGA-DU-5870-02A-12R-A36H-07	5546	0	8.587467
TCGA-DU-6407-01A-13R-1708-07	2875	1	8.162373
TCGA-S9-A7J1-01A-21R-A34R-07	249	0	6.547965
TCGA-FG-7637-01A-11R-2090-07	1020	0	7.322968
TCGA-CS-6186-01A-12R-2027-07	538	1	10.1184
TCGA-S9-A7QX-01A-11R-A34F-07	399	0	9.755235
TCGA-DB-A75O-01A-11R-A32Q-07	935	0	7.485153
TCGA-DB-A4XB-01A-11R-A26U-07	919	0	9.510168
TCGA-FG-8189-01B-11R-A28M-07	685	0	7.643177
TCGA-HT-7606-01A-11R-2090-07	526	0	16.4554
TCGA-DB-A4XA-01A-11R-A26U-07	573	0	6.910971
TCGA-CS-5397-01A-01R-1896-07	194	1	9.197545
TCGA-HW-A5KJ-01A-12R-A27Q-07	619	0	6.738116
TCGA-HT-7680-01A-11R-2256-07	23	0	5.773941
TCGA-QH-A6CY-01A-11R-A32Q-07	408	0	6.526878
TCGA-DU-8167-01A-11R-2256-07	471	0	9.359199
TCGA-DU-8162-01A-21R-2256-07	444	1	6.752223
TCGA-DU-6400-01A-12R-1708-07	37	1	7.688044
TCGA-TQ-A7RP-01A-21R-A34F-07	914	0	7.083981
TCGA-WY-A859-01A-12R-A36H-07	1213	0	6.963788
TCGA-P5-A5EW-01A-11R-A27Q-07	204	0	7.04228
TCGA-S9-A6UA-01A-12R-A33Z-07	178	1	10.66148
TCGA-FG-7636-01A-11R-2090-07	544	0	7.31664
TCGA-S9-A7IZ-01A-11R-A34F-07	217	0	8.65014
TCGA-DU-A6S7-01A-21R-A32Q-07	638	0	9.656729
TCGA-P5-A730-01A-11R-A32Q-07	333	0	8.423429
TCGA-WH-A86K-01A-11R-A36H-07	405	0	5.900414
TCGA-TM-A84H-01A-11R-A36H-07	926	0	9.541656
TCGA-TQ-A7RW-01A-11R-A33Z-07	821	1	10.34937
TCGA-HT-7687-01A-11R-2256-07	3	0	7.688305
TCGA-FG-A70Z-01A-12R-A33Z-07	328	0	8.442
TCGA-FG-7643-01A-11R-2090-07	293	0	7.018663
TCGA-F6-A8O3-01A-11R-A36H-07	7	0	9.465598
TCGA-CS-4938-01B-11R-1896-07	143	0	7.736311
TCGA-WY-A85C-01A-11R-A36H-07	1426	0	10.5802
TCGA-HW-7486-01A-11R-2027-07	609	0	6.36372
TCGA-HT-A74K-01A-11R-A32Q-07	467	0	11.2218
TCGA-DU-6404-02A-21R-A36H-07	4068	1	12.47662
TCGA-HT-7602-01A-21R-2090-07	908	0	5.103353
TCGA-E1-A7Z4-01A-11R-A34R-07	4412	1	7.340782
TCGA-QH-A6CW-01A-11R-A32Q-07	414	0	9.423315
TCGA-S9-A7R2-01A-21R-A34R-07	316	1	8.465728
TCGA-S9-A7IS-01A-11R-A34F-07	241	1	7.779196
TCGA-DU-6410-01A-11R-1896-07	242	0	7.456614
TCGA-DU-8164-01A-11R-2256-07	651	0	7.948209
TCGA-FG-8191-01A-11R-2256-07	472	0	7.078091
TCGA-FG-6688-01A-11R-1896-07	221	0	8.428339
TCGA-DU-7298-01A-11R-2027-07	576	1	11.72967
TCGA-E1-A7YM-01A-11R-A34F-07	648	1	9.390143
TCGA-DB-5270-01A-02R-1470-07	3733	0	6.689633
TCGA-TM-A7CA-01A-21R-A33Z-07	1058	0	8.868509
TCGA-RY-A83Y-01A-11R-A36H-07	166	0	10.78838
TCGA-DU-5855-01A-11R-1708-07	207	0	9.474427
TCGA-HT-7603-01A-21R-2090-07	705	0	7.703098
TCGA-DU-6402-01A-11R-1708-07	214	1	13.09297
TCGA-TM-A7CF-02A-11R-A32Q-07	1688	0	7.088003
TCGA-HT-7482-01A-11R-2027-07	1826	0	6.028071
TCGA-DB-A64Q-01A-11R-A29R-07	182	0	8.136932
TCGA-DU-A76R-01A-11R-A32Q-07	648	1	8.674863
TCGA-DH-A66D-01A-11R-A31N-07	846	0	8.554732
TCGA-DB-A75M-01A-11R-A32Q-07	544	0	8.42843
TCGA-DB-A4XF-01A-11R-A27Q-07	1021	0	7.800491
TCGA-VM-A8CA-01A-11R-A36H-07	411	0	8.227972
TCGA-DU-5847-01A-11R-1708-07	548	0	14.52626
TCGA-S9-A6UB-01A-21R-A33Z-07	3236	0	9.235623
TCGA-S9-A6U6-01A-12R-A33Z-07	489	0	10.03102
TCGA-DU-6399-01A-12R-1708-07	2000	1	8.905371
TCGA-E1-5322-01A-01R-1470-07	3978	1	6.27483
TCGA-E1-A7YO-01A-11R-A34F-07	2282	1	6.793879
TCGA-DU-7306-01A-11R-2090-07	1277	0	8.400788
TCGA-DH-A66G-01A-21R-A31N-07	523	0	7.221194
TCGA-VM-A8C8-01A-11R-A36H-07	1309	0	9.283635
TCGA-S9-A7J0-01A-11R-A34F-07	609	0	15.62231
TCGA-W9-A837-01A-11R-A36H-07	1553	0	6.953317
TCGA-FG-8185-01A-11R-2256-07	433	0	9.736415
TCGA-E1-5319-01A-01R-1896-07	2907	1	5.031985
TCGA-DU-8168-01A-11R-2256-07	431	0	9.477767
TCGA-HT-7607-01A-11R-2090-07	96	1	6.313462
TCGA-HT-8012-01A-11R-2403-07	286	0	9.128721
TCGA-S9-A6WN-01A-12R-A33Z-07	484	0	5.368853
TCGA-TM-A84M-01A-11R-A36H-07	754	0	8.515096
TCGA-DB-A4X9-01A-11R-A26U-07	1412	0	7.272956
TCGA-RY-A845-01A-11R-A36H-07	596	0	9.072988
TCGA-DU-7018-01A-11R-2027-07	933	1	6.821996
TCGA-HW-A5KL-01A-11R-A27Q-07	633	0	7.600629
TCGA-S9-A6U1-01A-21R-A33Z-07	536	0	9.887476
TCGA-HT-7476-01A-11R-2027-07	199	0	8.66653
TCGA-CS-4944-01A-01R-1470-07	323	0	6.21301
TCGA-DU-6395-01A-13R-1708-07	1491	1	9.092757
TCGA-FG-7638-01B-12R-2090-07	686	0	5.564517
TCGA-HT-8111-01A-11R-2404-07	7	0	7.888082
TCGA-P5-A781-01A-11R-A32Q-07	134	0	6.513787
TCGA-DU-7007-01A-11R-2027-07	1915	1	12.00173
TCGA-HT-7884-01B-11R-2403-07	343	0	8.880918
TCGA-FG-6692-01A-11R-1896-07	413	0	14.61679
TCGA-DU-A7TG-01A-21R-A34R-07	1351	1	7.136051
TCGA-KT-A74X-01A-11R-A32Q-07	438	0	7.39655
TCGA-DB-A64X-01A-11R-A29R-07	563	0	10.20198
TCGA-E1-A7YQ-01A-11R-A34R-07	1578	1	12.72448
TCGA-WY-A85B-01A-11R-A36H-07	1393	0	9.785516
TCGA-HT-7854-01A-11R-2256-07	292	0	6.343178
TCGA-HT-7676-01A-11R-2403-07	5	0	8.8762
TCGA-DB-A64W-01A-11R-A29R-07	438	1	11.47414
TCGA-P5-A5F0-01A-11R-A28M-07	287	0	8.147254
TCGA-HW-8322-01A-11R-2404-07	542	0	9.98747
TCGA-HT-A618-01A-11R-A29R-07	512	0	7.772665
TCGA-R8-A6MO-01A-11R-A33Z-07	993	0	6.959791
TCGA-DU-7010-01A-11R-2027-07	456	1	9.344275
TCGA-RY-A840-01A-11R-A36H-07	854	0	9.731783
TCGA-DU-A7T8-01A-21R-A34R-07	4229	1	11.37808
TCGA-DU-7015-01A-11R-2027-07	2761	0	7.212384
TCGA-HW-A5KK-01A-11R-A27Q-07	388	1	8.886213
TCGA-CS-4941-01A-01R-1470-07	234	1	10.8851
TCGA-DU-5872-01A-11R-1708-07	532	0	8.652485
TCGA-HT-A4DV-01A-11R-A26U-07	792	0	7.953082
TCGA-DU-8165-01A-11R-2256-07	582	0	17.45472
TCGA-P5-A5EZ-01A-11R-A27Q-07	70	0	6.725428
TCGA-EZ-7264-01A-11R-2027-07	436	0	8.787947
TCGA-DU-6408-01A-11R-1708-07	3470	1	7.935055
TCGA-S9-A6WH-01A-12R-A33Z-07	987	0	8.982678
TCGA-TM-A84C-01A-11R-A36H-07	492	1	7.801305
TCGA-S9-A6TW-01A-12R-A32Q-07	1151	0	8.96524
TCGA-DU-6542-01A-11R-1896-07	73	0	9.096034
TCGA-VM-A8C9-01A-11R-A36H-07	915	0	13.60162
TCGA-E1-A7YN-01A-11R-A34F-07	727	1	8.430774
TCGA-DU-6392-01A-11R-1708-07	6423	0	14.57137
TCGA-HT-7472-01A-11R-2027-07	1	0	7.370245
TCGA-DU-A7TD-01A-12R-A34F-07	228	1	11.9195
TCGA-CS-6188-01A-11R-1896-07	725	0	12.31513
TCGA-TM-A84I-01A-11R-A36H-07	854	0	11.57928
TCGA-DU-5849-01A-11R-1708-07	443	0	8.547856
TCGA-HT-7467-01A-11R-2027-07	3	0	5.087165
TCGA-P5-A5EV-01A-11R-A27Q-07	7	0	10.42204
TCGA-DH-A66F-01A-11R-A29R-07	523	0	6.96134
TCGA-S9-A6WM-01A-12R-A33Z-07	604	0	9.809804
TCGA-P5-A5EX-01A-12R-A28M-07	243	0	8.07259
TCGA-HT-7480-01A-11R-2090-07	2287	0	7.574422
TCGA-IK-8125-01A-11R-2256-07	1120	0	7.319384
TCGA-HT-7881-01A-11R-2403-07	89	0	6.558139
TCGA-CS-4943-01A-01R-1470-07	552	0	9.023241
TCGA-P5-A77X-01A-11R-A32Q-07	105	0	6.96041
TCGA-DB-5275-01A-01R-1470-07	1458	0	10.2002
TCGA-P5-A737-01A-11R-A32Q-07	372	0	6.960432
TCGA-HT-8564-01A-11R-2404-07	478	0	11.74332
TCGA-DU-A7TA-01A-11R-A33Z-07	2565	0	11.95681
TCGA-HT-7902-01A-12R-2403-07	956	0	5.927916
TCGA-VM-A8CE-01A-11R-A36H-07	1093	0	7.500407
TCGA-HW-7495-01A-11R-2027-07	131	0	6.714733
TCGA-FG-6689-01A-11R-1896-07	190	0	7.216758
TCGA-HT-A61C-01A-11R-A29R-07	537	1	15.79783
TCGA-E1-A7YS-01A-11R-A34F-07	466	1	10.86681
TCGA-WY-A85A-01A-21R-A36H-07	1320	0	8.657214
TCGA-HT-7873-01B-11R-2403-07	298	0	11.52659
TCGA-DU-A7T6-01A-11R-A33Z-07	547	1	7.8598
TCGA-P5-A731-01A-11R-A32Q-07	274	0	9.889556
TCGA-TQ-A7RQ-01A-11R-A33Z-07	795	0	8.012945
TCGA-TM-A84R-01A-21R-A36H-07	566	0	7.140639
TCGA-DU-A5TP-01A-11R-A28M-07	1012	0	11.4214
TCGA-DU-A76L-01A-11R-A32Q-07	814	1	12.28209
TCGA-HT-7468-01A-11R-2027-07	203	0	8.587309
TCGA-DU-A7TC-01A-21R-A34R-07	1137	0	9.475179
TCGA-DB-5277-01A-01R-1470-07	1547	1	8.663523
TCGA-DU-7014-01A-11R-2027-07	3571	1	7.965925
TCGA-DB-A75P-01A-11R-A32Q-07	492	0	7.114163
TCGA-FG-6691-01A-11R-1896-07	103	0	7.60471
TCGA-P5-A735-01A-11R-A32Q-07	292	0	10.18978
TCGA-DB-A4XC-01A-11R-A26U-07	1421	0	8.497129
TCGA-CS-6668-01A-11R-1896-07	244	0	8.461851
TCGA-HT-7601-01A-11R-2090-07	153	0	7.486308
TCGA-WY-A858-01A-11R-A36H-07	1337	0	7.50433
TCGA-HT-7860-01A-11R-2403-07	15	0	9.503866
TCGA-S9-A6WQ-01A-12R-A34F-07	428	0	8.039394
TCGA-HT-8114-01A-11R-2404-07	118	0	10.27818
TCGA-FG-A60K-01A-11R-A29R-07	542	0	7.134643
TCGA-HT-7479-01A-11R-2027-07	216	0	6.33573
TCGA-DU-5874-01A-11R-1708-07	461	0	8.759526
TCGA-HT-8113-01A-11R-2404-07	900	0	7.323616
TCGA-DU-7008-01A-11R-2027-07	4752	0	10.32581
TCGA-DH-5140-01A-01R-1470-07	607	1	8.8293
TCGA-HT-7855-01A-11R-2403-07	585	0	8.539383
TCGA-P5-A5F4-01A-11R-A28M-07	231	0	10.34405
TCGA-DU-7019-01A-11R-2027-07	800	0	7.731037
TCGA-HT-A615-01A-11R-A29R-07	515	0	9.703259
TCGA-DH-5142-01A-01R-1470-07	922	0	9.87535
TCGA-DU-A7TB-01A-11R-A33Z-07	1567	0	6.295729
TCGA-HT-7880-01A-11R-2403-07	162	0	6.383082
TCGA-KT-A7W1-01A-11R-A34F-07	438	0	12.70789
TCGA-HT-A4DS-01A-11R-A26U-07	7	0	15.58043
TCGA-DU-A7TJ-01A-11R-A34R-07	17	0	11.5946
TCGA-CS-5394-01A-01R-1470-07	3	0	8.204037
TCGA-E1-5304-01A-01R-1470-07	1251	1	13.48747
TCGA-QH-A65V-01A-11R-A29R-07	384	0	6.079629
TCGA-HT-A5R7-01A-11R-A28M-07	615	0	7.289415
TCGA-S9-A6TU-01A-12R-A32Q-07	2650	0	8.952018
TCGA-FG-A60L-01A-12R-A31N-07	499	0	11.85317
TCGA-HW-8319-01A-11R-2404-07	262	0	8.224396
TCGA-FG-A4MW-01A-11R-A26U-07	559	1	9.423627
TCGA-P5-A5ET-01A-11R-A27Q-07	0	0	8.98912
TCGA-HT-7686-01A-11R-2256-07	1300	0	10.36041
TCGA-DU-7302-01A-11R-2090-07	1834	0	7.280539
TCGA-DB-5273-01A-01R-1470-07	2493	0	7.194297
TCGA-S9-A6U8-01A-21R-A33Z-07	2988	1	7.587925
TCGA-HT-8107-01A-13R-2404-07	14	0	6.737008
TCGA-FG-5964-01A-11R-1708-07	378	0	8.804067
TCGA-DU-7300-01A-21R-2090-07	1886	1	6.263934
TCGA-VW-A7QS-01A-12R-A33Z-07	706	0	11.27441
TCGA-TQ-A7RO-01A-11R-A33Z-07	949	0	8.02072
TCGA-DU-8158-01A-11R-2256-07	155	1	11.48864
TCGA-TM-A84G-01A-11R-A36H-07	1236	0	8.86585
TCGA-HT-8010-01A-11R-2403-07	50	0	5.436127
TCGA-HT-7690-01A-11R-2256-07	3	0	12.7728
TCGA-DU-A76K-01A-11R-A33Z-07	347	1	8.749007
TCGA-DH-5143-01A-01R-1470-07	438	0	8.100343
TCGA-HT-7477-01B-11R-A28M-07	738	0	9.083286
TCGA-VW-A8FI-01A-11R-A36H-07	245	1	7.985629
TCGA-E1-A7YI-01A-11R-A34F-07	111	1	16.27508
TCGA-FG-6690-01A-11R-1896-07	143	0	7.349088
TCGA-DH-A7US-01A-11R-A33Z-07	399	0	8.142462
TCGA-HT-7689-01A-11R-2256-07	455	0	9.355613
TCGA-P5-A5EY-01A-11R-A27Q-07	72	0	5.140981
TCGA-CS-5390-01A-02R-1470-07		0	7.529865
TCGA-QH-A6CV-01A-11R-A31N-07	442	0	21.75878
TCGA-HT-8105-01A-11R-2404-07	190	0	8.840023
TCGA-S9-A7R1-01A-12R-A34R-07	5166	1	7.373529
TCGA-HT-7681-01A-11R-2403-07	1359	0	7.753505
TCGA-TM-A84B-01A-11R-A36H-07	758	1	10.73501
TCGA-HW-7489-01A-11R-2027-07	253	0	6.935095
TCGA-CS-6669-01A-11R-1896-07	225	0	6.473155
TCGA-S9-A7R3-01A-11R-A34R-07	3013	0	9.061591
TCGA-HT-7882-01A-11R-2403-07	113	1	10.42293
TCGA-DB-A75K-01A-11R-A32Q-07	368	0	10.12135
TCGA-HT-A61A-01A-11R-A29R-07	194	0	7.523371
TCGA-E1-A7Z2-01A-21R-A34R-07	398	1	11.75779
TCGA-06-5412-01A-01R-1849-01	138	1	14.72084
TCGA-12-5295-01A-01R-1849-01	454	1	19.61326
TCGA-27-1834-01A-01R-1850-01	1233	1	10.84963
TCGA-27-1831-01A-01R-1850-01	505	1	13.35237
TCGA-06-0132-01A-02R-1849-01	771	1	9.680337
TCGA-12-0618-01A-01R-1849-01	395	1	15.82713
TCGA-28-5208-01A-01R-1850-01	474	0	15.21339
TCGA-06-5417-01A-01R-1849-01	155	0	13.44181
TCGA-28-5215-01A-01R-1850-01	335	1	11.52129
TCGA-14-0790-01B-01R-1849-01	419	1	10.97161
TCGA-28-2509-01A-01R-1850-01	145	0	24.38661
TCGA-06-0210-02A-01R-2005-01	225	1	12.52705
TCGA-12-0616-01A-01R-1849-01	448	1	17.38119
TCGA-76-4929-01A-01R-1850-01	111	1	15.29305
TCGA-06-2567-01A-01R-1849-01	133	1	17.7433
TCGA-14-0789-01A-01R-1849-01	342	1	13.81134
TCGA-28-5213-01A-01R-1850-01	298	0	16.98311
TCGA-06-2569-01A-01R-1849-01	13	0	8.311399
TCGA-06-0882-01A-01R-1849-01	165	0	12.2593
TCGA-27-1832-01A-01R-1850-01	300	1	11.06812
TCGA-26-1442-01A-01R-1850-01	953	0	9.732903
TCGA-14-2554-01A-01R-1850-01	532	1	18.39431
TCGA-16-1045-01B-01R-1850-01	883	1	16.12693
TCGA-06-2561-01A-02R-1849-01	282	0	11.97634
TCGA-06-0749-01A-01R-1849-01	82	1	13.46046
TCGA-76-4928-01B-01R-1850-01	94	1	17.45861
TCGA-14-0787-01A-01R-1849-01	68	1	19.46776
TCGA-06-0152-02A-01R-2005-01	375	1	12.5859
TCGA-06-5410-01A-01R-1849-01	108	1	10.68833
TCGA-26-5136-01B-01R-1850-01	577	1	13.25924
TCGA-41-5651-01A-01R-1850-01	351	0	14.81227
TCGA-19-1389-02A-21R-2005-01	141	1	9.903723
TCGA-26-5132-01A-01R-1850-01	286	0	14.2553
TCGA-06-0646-01A-01R-1849-01	175	1	13.4735
TCGA-19-2620-01A-01R-1850-01	148	1	11.23981
TCGA-27-1835-01A-01R-1850-01	648	1	12.66736
TCGA-76-4925-01A-01R-1850-01	146	1	14.97602
TCGA-06-2557-01A-01R-1849-01	33	1	16.93675
TCGA-14-1034-01A-01R-1849-01	485	1	17.82867
TCGA-27-2519-01A-01R-1850-01	316	0	13.13759
TCGA-26-5139-01A-01R-1850-01	48	0	12.59087
TCGA-06-0221-02A-11R-2005-01	603	1	10.12401
TCGA-27-2526-01A-01R-1850-01	87	1	13.81136
TCGA-06-5858-01A-01R-1849-01	187	0	13.47967
TCGA-16-0846-01A-01R-1850-01	119	1	12.82904
TCGA-06-0157-01A-01R-1849-01	97	1	14.31645
TCGA-28-5209-01A-01R-1850-01	442	0	15.55072
TCGA-41-4097-01A-01R-1850-01	6	1	13.86328
TCGA-14-0817-01A-01R-1849-01	164	1	18.13109
TCGA-32-4213-01A-01R-1850-01	357	0	13.86812
TCGA-28-5207-01A-01R-1850-01	343	1	16.89338
TCGA-06-5859-01A-01R-1849-01	139	0	23.36379
TCGA-06-2563-01A-01R-1849-01	259	0	16.9076
TCGA-14-0871-01A-01R-1849-01	880	1	19.86155
TCGA-06-0686-01A-01R-1849-01	286	0	15.28044
TCGA-FG-A710-01A-12R-A33Z-07	1115	0	7.974716
TCGA-FG-A6IZ-01A-11R-A31N-07	457	0	10.89957
TCGA-S9-A7QZ-01A-12R-A34R-07	396	0	8.792564
TCGA-HT-A5RB-01A-11R-A28M-07	3	0	8.779083
TCGA-DH-A7UV-01A-12R-A34F-07	566	0	10.54888
TCGA-E1-A7YH-01A-11R-A34F-07	2835	1	10.29526
TCGA-DB-A64P-01A-11R-A29R-07	916	0	7.584991
TCGA-DH-A7UR-01A-11R-A33Z-07	1650	0	11.89298
TCGA-DB-A64O-01A-11R-A29R-07	775	1	9.23043
TCGA-DH-A7UU-01A-12R-A34F-07	105	0	5.577584
TCGA-FG-A60J-01A-11R-A28M-07	449	0	6.570701
TCGA-DU-A6S6-01A-21R-A32Q-07	2893	0	9.458957
TCGA-VV-A829-01A-21R-A36H-07	1127	0	7.666329
TCGA-DB-A64L-01A-11R-A29R-07	736	0	8.230116
TCGA-DU-6401-01A-11R-1708-07	2660	1	6.25344
TCGA-QH-A6CU-01A-11R-A31N-07	451	0	5.910306
TCGA-DU-7012-01A-11R-2027-07	199	1	10.08848
TCGA-CS-4942-01A-01R-1470-07	1335	1	8.740024
TCGA-HW-A5KM-01A-11R-A27Q-07	630	0	10.18701
TCGA-S9-A6WE-01A-12R-A33Z-07	2208	0	6.326572
TCGA-P5-A736-01A-11R-A32Q-07	230	0	6.535699
TCGA-CS-6290-01A-11R-1708-07	546	0	8.298429
TCGA-HT-A616-01A-11R-A29R-07	55	0	7.809591
TCGA-TM-A84S-01A-11R-A36H-07	454	0	6.040593
TCGA-RY-A847-01A-11R-A36H-07	933	0	5.567665
TCGA-QH-A65S-01A-11R-A29R-07	77	0	6.401257
TCGA-S9-A7IY-01A-11R-A34F-07	715	0	6.834056
TCGA-DU-A5TU-01A-11R-A28M-07	796	0	15.13486
TCGA-DU-7301-01A-11R-2090-07	788	1	9.891727
TCGA-DB-A4XH-01A-11R-A27Q-07	962	0	4.990385
TCGA-HT-7478-01A-11R-2027-07	194	0	9.702733
TCGA-S9-A89Z-01A-11R-A36H-07	364	0	10.53989
TCGA-HT-A74L-01A-11R-A32Q-07	336	0	8.630558
TCGA-HT-8018-01A-11R-2404-07	1152	1	7.514551
TCGA-P5-A77W-01A-11R-A32Q-07	584	0	8.682745
TCGA-DB-5280-01A-01R-1470-07	1112	0	8.729238
TCGA-P5-A5F2-01A-11R-A28M-07	242	0	7.995054
TCGA-FG-A6J1-01A-11R-A31N-07	500	0	11.95186
TCGA-HT-A5RC-01A-11R-A28M-07	162	1	11.2318
TCGA-FG-A70Y-01A-12R-A34R-07	868	0	7.81887
TCGA-HT-7604-01A-11R-2090-07	3725	0	10.64151
TCGA-HT-7694-01A-11R-2256-07	210	0	6.049371
TCGA-TQ-A7RI-01A-11R-A33Z-07	62	0	7.529723
TCGA-DU-8161-01A-11R-2256-07	722	1	9.620772
TCGA-VV-A86M-01A-11R-A36H-07	487	0	11.64506
TCGA-E1-5303-01A-01R-1470-07	2052	1	7.723424
TCGA-E1-A7Z3-01A-11R-A34R-07	2235	1	8.209502
TCGA-DB-A64U-01A-11R-A29R-07	846	0	8.14825
TCGA-TM-A7C4-01A-11R-A32Q-07	1470	0	8.766059
TCGA-DU-6405-01A-11R-1708-07	605	1	10.55794
TCGA-DU-A7TI-01A-11R-A33Z-07	1183	1	7.98391
TCGA-FG-A713-01A-11R-A32Q-07	622	0	6.767352
TCGA-F6-A8O4-01A-11R-A36H-07	6	0	9.278969
TCGA-E1-A7YD-01A-11R-A34F-07	435	1	12.50378
TCGA-P5-A72W-01A-11R-A32Q-07	317	0	10.96274
TCGA-FG-8186-01A-11R-2256-07	487	0	9.651363
TCGA-DU-A6S8-01A-12R-A32Q-07	678	0	9.676948
TCGA-P5-A72Z-01A-11R-A32Q-07	354	0	8.907086
TCGA-HW-8321-01A-11R-2404-07	596	0	8.670103
TCGA-HT-A619-01A-11R-A29R-07	587	0	9.652022
TCGA-TQ-A7RR-01A-21R-A34F-07	787	0	8.207105
TCGA-HT-7857-01A-11R-2403-07	7	0	11.24611
TCGA-S9-A6U9-01A-11R-A32Q-07	2918	0	7.829244
TCGA-E1-A7YU-01A-11R-A34R-07	23	1	10.50481
TCGA-DU-7013-01A-11R-2027-07	269	1	10.53333
TCGA-QH-A6X5-01A-12R-A32Q-07	497	0	5.715345
TCGA-HT-7688-01A-11R-2256-07	964	0	8.09135
TCGA-DU-8163-01A-11R-2256-07	629	0	7.832664
TCGA-R8-A6MK-01A-11R-A32Q-07	2702	0	6.485798
TCGA-DU-A6S3-01A-12R-A32Q-07	656	0	7.500197
TCGA-DU-A5TS-01A-11R-A28M-07	964	0	9.510154
TCGA-HT-7611-01A-11R-2403-07	1752	0	9.612566
TCGA-DU-7009-01A-11R-2027-07	4206	0	5.82586
TCGA-TM-A84L-01A-11R-A36H-07	1242	1	9.080956
TCGA-FG-A711-01A-21R-A33Z-07	1329	0	8.970659
TCGA-HT-7616-01A-11R-2256-07	7	1	6.833883
TCGA-DB-A64R-01A-11R-A29R-07	955	0	7.539281
TCGA-E1-A7Z6-01A-11R-A34R-07	984	1	7.118582
TCGA-S9-A6WD-01A-12R-A33Z-07	2114	0	7.57989
TCGA-QH-A870-01A-11R-A36H-07	395	0	8.988748
TCGA-FG-8188-01A-11R-2256-07	455	0	7.585139
TCGA-DU-5853-01A-11R-1896-07	407	0	7.039782
TCGA-S9-A6TY-01A-12R-A32Q-07	953	0	8.374929
TCGA-E1-5318-01A-01R-1470-07	2379	1	8.637228
TCGA-DU-7309-01A-11R-2090-07	84	0	6.874908
TCGA-HT-A614-01A-11R-A29R-07	82	0	6.487069
TCGA-FG-8187-01A-11R-2256-07	611	0	5.513902
TCGA-S9-A6TX-01A-21R-A32Q-07	1049	0	8.166579
TCGA-HT-A74H-01A-11R-A32Q-07	74	0	9.542726
TCGA-TQ-A7RG-01A-11R-A33Z-07	599	0	7.508964
TCGA-DB-A4XE-01A-11R-A27Q-07	1139	0	8.293127
TCGA-S9-A7R8-01A-11R-A34R-07	961	1	8.483482
TCGA-HT-7875-01A-11R-2403-07	10	0	7.77355
TCGA-HT-7481-01A-11R-2027-07	1800	0	6.130904
TCGA-HT-7677-01A-11R-2256-07	494	0	7.547354
TCGA-HT-A5R9-01A-11R-A28M-07	2	0	9.44782
TCGA-FG-A87Q-01A-11R-A36H-07	174	0	8.714686
TCGA-S9-A6U5-01A-12R-A33Z-07	992	0	6.079074
TCGA-HT-A74J-01A-12R-A32Q-07	320	0	8.981777
TCGA-QH-A6CZ-01A-11R-A32Q-07	279	0	7.971525
TCGA-WY-A85D-01A-11R-A36H-07	1147	0	10.09163
TCGA-S9-A7IQ-01A-21R-A34F-07	1099	0	7.416468
TCGA-DU-A76O-01A-11R-A32Q-07	522	0	9.266584
TCGA-HT-A5R5-01A-11R-A28M-07	4	0	7.499032
TCGA-VM-A8CB-01A-11R-A36H-07	3	0	14.20156
TCGA-HT-8108-01A-11R-2404-07	76	0	9.317284
TCGA-E1-A7YW-01A-11R-A34R-07	1120	1	9.751051
TCGA-S9-A6WI-01A-21R-A33Z-07	2585	0	7.193152
TCGA-HT-7469-01A-11R-2256-07	351	1	13.83787
TCGA-06-0138-01A-02R-1849-01	737	1	15.00511
TCGA-12-3653-01A-01R-1849-01	442	1	13.78288
TCGA-32-1982-01A-01R-1850-01	142	1	14.17053
TCGA-02-2483-01A-01R-1849-01	466	0	11.40142
TCGA-14-1829-01A-01R-1850-01	218	0	19.44853
TCGA-06-0238-01A-02R-1849-01	405	1	17.64956
TCGA-28-2513-01A-01R-1850-01	222	0	15.90935
TCGA-27-2521-01A-01R-1850-01	316	0	12.92404
TCGA-02-2485-01A-01R-1849-01	470	0	14.69357
TCGA-06-2558-01A-01R-1849-01	380	1	13.98924
TCGA-06-5413-01A-01R-1849-01	268	0	19.20407
TCGA-19-0957-02A-11R-2005-01	666	1	8.683142
TCGA-19-1787-01B-01R-1850-01	385	1	18.4236
TCGA-06-1804-01A-01R-1849-01	414	1	13.09431
TCGA-06-5416-01A-01R-1849-01	204	0	18.40078
TCGA-26-5133-01A-01R-1850-01	452	0	8.105177
TCGA-06-0130-01A-01R-1849-01	394	1	13.78622
TCGA-27-2528-01A-01R-1850-01	480	1	13.31507
TCGA-12-1597-01B-01R-1849-01	675	1	22.49581
TCGA-06-0187-01A-01R-1849-01	828	1	14.53713
TCGA-06-0178-01A-01R-1849-01	1642	0	15.9328
TCGA-27-2523-01A-01R-1850-01	489	1	17.90774
TCGA-06-0141-01A-01R-1849-01	313	1	16.1948
TCGA-28-5220-01A-01R-1850-01	319	0	15.60182
TCGA-28-2514-01A-02R-1850-01	160	0	13.00964
TCGA-28-5204-01A-01R-1850-01	454	1	18.78357
TCGA-28-5218-01A-01R-1850-01	157	1	11.92731
TCGA-06-0168-01A-01R-1849-01	598	1	12.60012
TCGA-06-2570-01A-01R-1849-01	285	0	16.64486
TCGA-32-2638-01A-01R-1850-01	224	0	13.44791
TCGA-19-1390-01A-01R-1850-01	772	1	17.3494
