# Supplementary material for: Transcription factor ZNF22 regulates blood-tumor barrier permeability by interacting with HDAC3 protein
Source: Front Mol Neurosci. 2022 Nov 28;15:1027942. doi: 10.3389/fnmol.2022.1027942 (PMC9742255; doi:10.3389/fnmol.2022.1027942)
Supplement: Supplementary file 3 [file Data_Sheet_1.ZIP › singleGene.scatter.R]

#install.packages("beeswarm")

setwd("C:\\Users\\lexb4\\Desktop\\singleGene\\06.diff")         #¹¤×÷Ä¿Â¼
inputFile="singleGene.txt"                                      #ÊäÈëÎÄ¼þ
yMin=0                      #×ÝÖá×îÐ¡Öµ
yMax=80                     #×ÝÖá×î´óÖµ
ySeg=yMax*0.94

library(limma)
library(beeswarm)

rt=read.table(inputFile,sep="\t",header=T,row.names=1,check.names=F)
geneName=colnames(rt)[1]
labels=c("Normal","Tumor")
colnames(rt)=c("expression","Type")
wilcoxTest<-wilcox.test(expression ~ Type, data=rt)
wilcoxP=wilcoxTest$p.value
pvalue=signif(wilcoxP,4)
pval=0
if(pvalue<0.001){
     pval=signif(pvalue,4)
     pval=format(pval, scientific = TRUE)
}else{
     pval=round(pvalue,3)
}

outFile=paste(geneName,".pdf",sep="")
pdf(file=outFile,width=7,height=5)
par(mar = c(4,7,3,3))
boxplot(expression ~ Type, data = rt,names=labels,
     ylab = paste(geneName," expression",sep=""),
     cex.main=1.5, cex.lab=1.3, cex.axis=1.2,ylim=c(yMin,yMax),outline = FALSE)
beeswarm(expression ~ Type, data = rt, col = c("blue","red"),lwd=0.1,
     pch = 16, add = TRUE, corral="wrap")
segments(1,ySeg, 2,ySeg);segments(1,ySeg, 1,ySeg*0.96);segments(2,ySeg, 2,ySeg*0.96)
text(1.5,ySeg*1.05,labels=paste("p=",pval,sep=""),cex=1.2)
dev.off()


######ÉúÐÅ×ÔÑ§Íø: http://study.163.com/u/biowolf
######ÉúÐÅ×ÔÑ§Íø: https://shop119322454.taobao.com
######ÉúÐÅ×ÔÑ§Íø: http://www.biowolf.cn/
######×÷ÕßÓÊÏä£º2740881706@qq.com
######×÷ÕßÎ¢ÐÅ: seqBio
######QQÈº:  259208034
