# Supplementary material for: Transcription factor ZNF22 regulates blood-tumor barrier permeability by interacting with HDAC3 protein
Source: Front Mol Neurosci. 2022 Nov 28;15:1027942. doi: 10.3389/fnmol.2022.1027942 (PMC9742255; doi:10.3389/fnmol.2022.1027942)
Supplement: Supplementary file 3 [file Data_Sheet_1.ZIP › singleGene.uniq.R]

#if (!requireNamespace("BiocManager", quietly = TRUE))
#    install.packages("BiocManager")
#BiocManager::install("limma", version = "3.8")

library("limma")

setwd("E:/R???Խ̳? ????/singleGene?????????ٷ???????·??Ƶ/zbc/uniq/")               #???ù???Ŀ¼
gene="ZNF22"                                                           #??Ҫ??ȡ?Ļ???
normalNum=5                                                          #??????Ʒ??Ŀ
tumorNum=700                                                          #??????Ʒ??Ŀ

rt=read.table("symbol.txt",sep="\t",header=T,check.names=F)           #??ȡ?ļ?
rt=as.matrix(rt)
rownames(rt)=rt[,1]
exp=rt[,2:ncol(rt)]
dimnames=list(rownames(exp),colnames(exp))
data=matrix(as.numeric(as.matrix(exp)),nrow=nrow(exp),dimnames=dimnames)
data=avereps(data)

#????uniq?????ļ?
uniq=rbind(ID=colnames(data),data)
write.table(uniq,file="uniq.symbol.txt",sep="\t",quote=F,col.names=F)        #?????ļ?

#???????????ļ?
Type=c(rep("Normal",normalNum),rep("Tumor",tumorNum))
single=cbind(ID=colnames(data),expression=data[gene,],Type)
colnames(single)=c("ID",gene,"Type")
write.table(single,file="singleGene.txt",sep="\t",quote=F,row.names=F)
