# Supplementary material for: Transcription factor ZNF22 regulates blood-tumor barrier permeability by interacting with HDAC3 protein
Source: Front Mol Neurosci. 2022 Nov 28;15:1027942. doi: 10.3389/fnmol.2022.1027942 (PMC9742255; doi:10.3389/fnmol.2022.1027942)
Supplement: Supplementary file 3 [file Data_Sheet_1.ZIP › singleGeneHDAC3.txt]

ID	HDAC3	Type
TCGA-06-0681-11A-41R-A36H-07	8.571686	Normal
TCGA-06-0675-11A-32R-A36H-07	7.375479	Normal
TCGA-06-0678-11A-32R-A36H-07	7.253036	Normal
TCGA-06-AABW-11A-31R-A36H-07	5.67904	Normal
TCGA-06-0680-11A-32R-A36H-07	7.702288	Normal
TCGA-41-2572-01A-01R-1850-01	9.92412	Tumor
TCGA-32-2634-01A-01R-1850-01	15.56479	Tumor
TCGA-RQ-AAAT-01A-11R-A39D-07	21.38157	Tumor
TCGA-RQ-A68N-01A-11R-A31O-07	30.85908	Tumor
TCGA-06-0747-01A-01R-1849-01	21.95009	Tumor
TCGA-26-5134-01A-01R-1850-01	12.14187	Tumor
TCGA-32-1980-01A-01R-1850-01	11.43314	Tumor
TCGA-12-5299-01A-02R-1849-01	16.71938	Tumor
TCGA-06-2562-01A-01R-1849-01	17.61461	Tumor
TCGA-06-2559-01A-01R-1849-01	14.41742	Tumor
TCGA-76-4927-01A-01R-1850-01	14.13632	Tumor
TCGA-06-0158-01A-01R-1849-01	12.5813	Tumor
TCGA-19-2624-01A-01R-1850-01	13.86959	Tumor
TCGA-12-3650-01A-01R-1849-01	17.43244	Tumor
TCGA-41-3915-01A-01R-1850-01	15.84198	Tumor
TCGA-12-0821-01A-01R-1849-01	17.84763	Tumor
TCGA-06-0125-01A-01R-1849-01	14.42725	Tumor
TCGA-19-2625-01A-01R-1850-01	14.73606	Tumor
TCGA-32-5222-01A-01R-1850-01	14.39721	Tumor
TCGA-06-0125-02A-11R-2005-01	9.499503	Tumor
TCGA-06-0139-01A-01R-1849-01	13.74704	Tumor
TCGA-06-2564-01A-01R-1849-01	13.37449	Tumor
TCGA-06-0743-01A-01R-1849-01	15.24346	Tumor
TCGA-15-0742-01A-01R-1850-01	18.50613	Tumor
TCGA-06-0219-01A-01R-1849-01	16.47165	Tumor
TCGA-06-0129-01A-01R-1849-01	17.69336	Tumor
TCGA-28-1753-01A-01R-1850-01	13.14721	Tumor
TCGA-06-0645-01A-01R-1849-01	14.64598	Tumor
TCGA-19-2619-01A-01R-1850-01	12.70543	Tumor
TCGA-08-0386-01A-01R-1849-01	17.00077	Tumor
TCGA-06-5408-01A-01R-1849-01	19.64156	Tumor
TCGA-14-0736-02A-01R-2005-01	14.45979	Tumor
TCGA-14-1823-01A-01R-1849-01	21.65588	Tumor
TCGA-02-0047-01A-01R-1849-01	12.07278	Tumor
TCGA-19-4065-01A-01R-2005-01	12.72496	Tumor
TCGA-14-1825-01A-01R-1850-01	15.7388	Tumor
TCGA-06-0171-02A-11R-2005-01	9.823069	Tumor
TCGA-06-5414-01A-01R-1849-01	12.8311	Tumor
TCGA-12-0619-01A-01R-1849-01	15.87348	Tumor
TCGA-06-0744-01A-01R-1849-01	10.24067	Tumor
TCGA-15-1444-01A-02R-1850-01	8.275567	Tumor
TCGA-06-2565-01A-01R-1849-01	14.60016	Tumor
TCGA-06-5411-01A-01R-1849-01	14.71395	Tumor
TCGA-32-2616-01A-01R-1850-01	15.14458	Tumor
TCGA-76-4932-01A-01R-1850-01	15.97477	Tumor
TCGA-41-2571-01A-01R-1850-01	13.29644	Tumor
TCGA-27-2524-01A-01R-1850-01	15.66426	Tumor
TCGA-14-0781-01B-01R-1849-01	15.08176	Tumor
TCGA-19-5960-01A-11R-1850-01	17.09075	Tumor
TCGA-06-0211-01B-01R-1849-01	16.51746	Tumor
TCGA-27-1830-01A-01R-1850-01	15.00682	Tumor
TCGA-06-0745-01A-01R-1849-01	19.42111	Tumor
TCGA-32-2632-01A-01R-1850-01	15.83445	Tumor
TCGA-HW-7491-01A-11R-2027-07	6.682502	Tumor
TCGA-VM-A8CD-01A-11R-A36H-07	10.58497	Tumor
TCGA-S9-A7QY-01A-11R-A34F-07	7.711809	Tumor
TCGA-FG-5965-02A-11R-A29R-07	12.83578	Tumor
TCGA-HT-7475-01A-11R-2027-07	11.3082	Tumor
TCGA-HT-7473-01A-11R-2027-07	9.244199	Tumor
TCGA-DU-7292-01A-11R-2027-07	7.576261	Tumor
TCGA-DU-A5TT-01A-11R-A28M-07	13.34084	Tumor
TCGA-HT-7874-01A-11R-2403-07	6.013737	Tumor
TCGA-HT-7471-01A-11R-2256-07	9.912609	Tumor
TCGA-DB-5274-01A-01R-1470-07	9.958211	Tumor
TCGA-S9-A7R7-01A-11R-A34R-07	11.19651	Tumor
TCGA-S9-A6WG-01A-11R-A33Z-07	9.20369	Tumor
TCGA-HT-7691-01A-11R-2256-07	6.503477	Tumor
TCGA-HW-7487-01A-11R-2027-07	6.806085	Tumor
TCGA-E1-A7YJ-01A-11R-A34F-07	12.88371	Tumor
TCGA-E1-A7YK-01A-11R-A34F-07	7.416132	Tumor
TCGA-HT-7609-01A-11R-2090-07	8.430618	Tumor
TCGA-HT-A5RA-01A-11R-A28M-07	14.75701	Tumor
TCGA-S9-A6WL-01A-21R-A33Z-07	7.41589	Tumor
TCGA-S9-A6TZ-01A-21R-A32Q-07	8.63434	Tumor
TCGA-QH-A6XA-01A-12R-A32Q-07	7.580373	Tumor
TCGA-HT-7858-01A-11R-2403-07	8.280188	Tumor
TCGA-TQ-A7RH-01A-12R-A34F-07	11.93139	Tumor
TCGA-DU-6403-01A-11R-1708-07	9.904124	Tumor
TCGA-E1-A7YL-01A-11R-A34F-07	16.09491	Tumor
TCGA-FG-A4MX-01A-11R-A26U-07	7.320584	Tumor
TCGA-DB-A4XD-01A-11R-A27Q-07	7.860529	Tumor
TCGA-VM-A8CF-01A-11R-A36H-07	10.59664	Tumor
TCGA-DU-6394-01A-11R-1708-07	8.284707	Tumor
TCGA-HT-7692-01A-12R-2256-07	6.995359	Tumor
TCGA-DH-5141-01A-01R-1470-07	7.476138	Tumor
TCGA-DB-A75L-01A-11R-A32Q-07	9.377238	Tumor
TCGA-HT-8558-01A-21R-2404-07	7.062976	Tumor
TCGA-RY-A843-01A-11R-A36H-07	7.337961	Tumor
TCGA-HT-A74O-01A-11R-A32Q-07	12.41851	Tumor
TCGA-FG-A4MU-01B-11R-A28M-07	11.52873	Tumor
TCGA-DB-A64S-01A-11R-A29R-07	9.025806	Tumor
TCGA-FG-A6J3-01A-11R-A31N-07	7.066042	Tumor
TCGA-QH-A6X9-01A-12R-A32Q-07	9.368766	Tumor
TCGA-S9-A7R4-01A-12R-A34R-07	7.565303	Tumor
TCGA-HT-7695-01A-11R-2256-07	6.25882	Tumor
TCGA-DU-A5TY-01A-11R-A28M-07	10.84493	Tumor
TCGA-S9-A89V-01A-11R-A36H-07	9.064514	Tumor
TCGA-FG-A4MT-02A-11R-A29R-07	8.235121	Tumor
TCGA-DU-7290-01A-11R-2027-07	13.32886	Tumor
TCGA-DU-A5TW-01A-11R-A28M-07	9.717079	Tumor
TCGA-DB-5279-01A-03R-2347-07	7.363579	Tumor
TCGA-E1-A7YE-01A-11R-A34F-07	7.167634	Tumor
TCGA-TM-A84F-01A-11R-A36H-07	8.68114	Tumor
TCGA-S9-A6WP-01A-12R-A34F-07	8.788374	Tumor
TCGA-DU-A6S2-01A-21R-A32Q-07	6.21967	Tumor
TCGA-QH-A6X8-01A-12R-A32Q-07	8.774456	Tumor
TCGA-DU-5854-01A-11R-1708-07	8.815049	Tumor
TCGA-TM-A84O-01A-11R-A36H-07	6.555558	Tumor
TCGA-DB-5278-01A-01R-1470-07	7.064528	Tumor
TCGA-HT-8109-01A-11R-2404-07	6.713185	Tumor
TCGA-DU-7294-01A-11R-2027-07	6.903831	Tumor
TCGA-FG-5962-01B-11R-1896-07	5.853491	Tumor
TCGA-S9-A7IX-01A-12R-A34F-07	11.63046	Tumor
TCGA-HT-8110-01A-11R-2404-07	11.54101	Tumor
TCGA-QH-A6X4-01A-51R-A32Q-07	10.79831	Tumor
TCGA-DB-A64V-01A-11R-A29R-07	7.35317	Tumor
TCGA-TQ-A7RK-02B-11R-A40A-07	9.447724	Tumor
TCGA-P5-A72U-01A-31R-A32Q-07	9.998972	Tumor
TCGA-TQ-A7RF-01A-11R-A33Z-07	12.74065	Tumor
TCGA-DU-5871-01A-12R-1708-07	7.899669	Tumor
TCGA-S9-A6TV-01A-12R-A34R-07	14.47509	Tumor
TCGA-TM-A7C5-01A-11R-A32Q-07	9.007817	Tumor
TCGA-RY-A83Z-01A-11R-A36H-07	13.16685	Tumor
TCGA-DU-7304-02A-12R-A36H-07	14.30047	Tumor
TCGA-DH-5144-01A-01R-1470-07	7.412461	Tumor
TCGA-DH-A7UT-01A-12R-A34F-07	10.63562	Tumor
TCGA-TQ-A8XE-01A-11R-A36H-07	11.90215	Tumor
TCGA-DU-7006-01A-11R-2027-07	14.26842	Tumor
TCGA-P5-A733-01A-11R-A32Q-07	7.064729	Tumor
TCGA-FG-A87N-01A-11R-A36H-07	12.20303	Tumor
TCGA-DH-A66B-01A-11R-A29R-07	7.949888	Tumor
TCGA-S9-A6TS-01A-12R-A33Z-07	9.421168	Tumor
TCGA-DH-A669-02A-11R-A31N-07	19.67866	Tumor
TCGA-E1-5302-01A-01R-1470-07	7.41588	Tumor
TCGA-S9-A7J3-01A-21R-A34R-07	6.317197	Tumor
TCGA-HT-A617-01A-11R-A29R-07	9.179115	Tumor
TCGA-DU-7011-01A-11R-2027-07	7.839266	Tumor
TCGA-FG-8181-01A-11R-2256-07	7.811335	Tumor
TCGA-FG-8182-01A-11R-2256-07	7.780851	Tumor
TCGA-TQ-A7RJ-01A-11R-A33Z-07	9.769542	Tumor
TCGA-FG-5963-02A-12R-A29R-07	11.71845	Tumor
TCGA-TM-A84J-01A-11R-A36H-07	14.09555	Tumor
TCGA-DU-7304-01A-12R-2090-07	7.292927	Tumor
TCGA-TQ-A7RN-01A-11R-A33Z-07	8.017633	Tumor
TCGA-QH-A6XC-01A-12R-A32Q-07	10.47735	Tumor
TCGA-HW-8320-01A-11R-2404-07	9.844736	Tumor
TCGA-E1-5307-01A-01R-1896-07	5.818353	Tumor
TCGA-FG-7634-01A-11R-2090-07	8.444793	Tumor
TCGA-S9-A7J2-01A-11R-A34F-07	9.260691	Tumor
TCGA-QH-A86X-01A-11R-A36H-07	8.226649	Tumor
TCGA-QH-A6CX-01A-11R-A32Q-07	8.740025	Tumor
TCGA-HT-8013-01A-11R-2403-07	9.594162	Tumor
TCGA-HT-7610-01A-21R-2090-07	7.559192	Tumor
TCGA-S9-A6U2-01A-21R-A33Z-07	7.223631	Tumor
TCGA-QH-A6CS-01A-11R-A31N-07	10.06742	Tumor
TCGA-HT-8011-01A-11R-2403-07	13.22894	Tumor
TCGA-HT-7877-01A-11R-2403-07	7.048026	Tumor
TCGA-HT-7474-01A-11R-2027-07	6.248123	Tumor
TCGA-HT-8104-01A-11R-2404-07	12.33155	Tumor
TCGA-HT-8563-01A-11R-2404-07	11.63362	Tumor
TCGA-QH-A65R-01A-21R-A31N-07	8.932351	Tumor
TCGA-P5-A780-01A-12R-A32Q-07	8.20508	Tumor
TCGA-E1-A7YY-01A-11R-A34R-07	7.66079	Tumor
TCGA-DU-6393-01A-11R-1708-07	8.936956	Tumor
TCGA-R8-A73M-01A-11R-A32Q-07	12.43253	Tumor
TCGA-HT-7879-01A-11R-2403-07	8.576127	Tumor
TCGA-FN-7833-01A-11R-2090-07	9.902809	Tumor
TCGA-IK-7675-01A-11R-2090-07	6.54111	Tumor
TCGA-TM-A7C3-01A-11R-A32Q-07	17.28303	Tumor
TCGA-DU-8166-01A-11R-2256-07	8.454929	Tumor
TCGA-DU-6406-01A-11R-1708-07	14.15532	Tumor
TCGA-E1-A7YV-01A-11R-A34R-07	14.27024	Tumor
TCGA-CS-5393-01A-01R-1470-07	6.629445	Tumor
TCGA-CS-6670-01A-11R-1896-07	6.790253	Tumor
TCGA-HT-7483-01A-11R-2027-07	8.485568	Tumor
TCGA-RY-A83X-01A-11R-A36H-07	9.923833	Tumor
TCGA-P5-A5F6-01A-11R-A28M-07	13.63406	Tumor
TCGA-HT-7470-01A-12R-2090-07	6.561277	Tumor
TCGA-TM-A84Q-01A-11R-A36H-07	10.83005	Tumor
TCGA-R8-A6ML-01A-11R-A32Q-07	7.477133	Tumor
TCGA-P5-A5EU-01A-11R-A27Q-07	13.88837	Tumor
TCGA-DB-A4XG-01A-11R-A27Q-07	8.321883	Tumor
TCGA-QH-A65X-01A-11R-A32Q-07	11.762	Tumor
TCGA-TQ-A7RS-01A-12R-A33Z-07	7.514708	Tumor
TCGA-S9-A6U0-01A-12R-A32Q-07	11.47923	Tumor
TCGA-FG-5965-02B-11R-A29R-07	9.005823	Tumor
TCGA-HT-8015-01B-11R-A28M-07	6.189535	Tumor
TCGA-QH-A6X3-01A-21R-A32Q-07	9.716885	Tumor
TCGA-DU-6396-01A-11R-1708-07	10.17179	Tumor
TCGA-FG-A4MY-01A-11R-A26U-07	8.292762	Tumor
TCGA-HT-7684-01A-11R-2256-07	4.778167	Tumor
TCGA-HT-7608-01A-11R-2090-07	5.117539	Tumor
TCGA-CS-5395-01A-01R-1470-07	8.615379	Tumor
TCGA-WY-A85E-01A-11R-A36H-07	8.445287	Tumor
TCGA-P5-A72X-01A-11R-A32Q-07	7.271559	Tumor
TCGA-E1-5311-01A-01R-1470-07	7.441161	Tumor
TCGA-DU-5852-01A-11R-1708-07	10.47944	Tumor
TCGA-DB-5281-01A-01R-1470-07	6.589824	Tumor
TCGA-DU-A5TR-01A-11R-A28M-07	11.45077	Tumor
TCGA-CS-5396-01A-02R-1470-07	5.543192	Tumor
TCGA-HT-7620-01A-11R-2256-07	5.452383	Tumor
TCGA-HT-7856-01A-11R-2403-07	6.299572	Tumor
TCGA-HT-8019-01A-21R-2404-07	6.791784	Tumor
TCGA-HW-7493-01A-11R-2027-07	6.161812	Tumor
TCGA-QH-A65Z-01A-11R-A29R-07	8.418456	Tumor
TCGA-TM-A84T-01A-11R-A36H-07	9.09372	Tumor
TCGA-P5-A5F1-01A-11R-A28M-07	8.285073	Tumor
TCGA-06-5418-01A-01R-1849-01	15.71985	Tumor
TCGA-26-5135-01A-01R-1850-01	14.35705	Tumor
TCGA-28-1747-01C-01R-1850-01	13.2375	Tumor
TCGA-06-0184-01A-01R-1849-01	16.36921	Tumor
TCGA-14-1402-02A-01R-2005-01	18.3553	Tumor
TCGA-32-1970-01A-01R-1850-01	13.11829	Tumor
TCGA-12-3652-01A-01R-1849-01	15.39398	Tumor
TCGA-06-0190-02A-01R-2005-01	12.55417	Tumor
TCGA-76-4926-01B-01R-1850-01	15.16182	Tumor
TCGA-19-2629-01A-01R-1850-01	14.68047	Tumor
TCGA-27-1837-01A-01R-1850-01	13.29564	Tumor
TCGA-06-0878-01A-01R-1849-01	16.30161	Tumor
TCGA-76-4931-01A-01R-1850-01	16.58019	Tumor
TCGA-06-0750-01A-01R-1849-01	16.4485	Tumor
TCGA-28-2499-01A-01R-1850-01	17.51293	Tumor
TCGA-06-0649-01B-01R-1849-01	23.11674	Tumor
TCGA-06-0156-01A-03R-1849-01	20.90045	Tumor
TCGA-28-5216-01A-01R-1850-01	18.06645	Tumor
TCGA-02-2486-01A-01R-1849-01	12.01199	Tumor
TCGA-02-0055-01A-01R-1849-01	13.99035	Tumor
TCGA-32-2615-01A-01R-1850-01	15.47922	Tumor
TCGA-06-0174-01A-01R-1849-01	14.78375	Tumor
TCGA-06-5856-01A-01R-1849-01	20.41694	Tumor
TCGA-06-0644-01A-02R-1849-01	14.85361	Tumor
TCGA-VM-A8CH-01A-12R-A36H-07	9.178672	Tumor
TCGA-FG-7641-01B-11R-2256-07	6.677498	Tumor
TCGA-DU-7299-01A-21R-2027-07	6.71196	Tumor
TCGA-HT-7485-01A-11R-2027-07	6.739391	Tumor
TCGA-HT-7605-01A-11R-2090-07	6.355431	Tumor
TCGA-TQ-A7RM-01A-11R-A33Z-07	6.247403	Tumor
TCGA-HT-A61B-01A-11R-A29R-07	16.62571	Tumor
TCGA-TQ-A7RV-02A-11R-A36H-07	6.220318	Tumor
TCGA-S9-A6WO-01A-21R-A34F-07	8.677899	Tumor
TCGA-CS-6667-01A-12R-2027-07	9.10623	Tumor
TCGA-DU-6397-02A-12R-A36H-07	11.26634	Tumor
TCGA-S9-A7QW-01A-11R-A34F-07	10.59517	Tumor
TCGA-HT-7693-01A-11R-2256-07	13.34482	Tumor
TCGA-HW-7490-01A-11R-2027-07	7.400403	Tumor
TCGA-CS-6666-01A-11R-1896-07	8.606695	Tumor
TCGA-E1-5305-01A-01R-1896-07	8.819333	Tumor
TCGA-DU-5870-02A-12R-A36H-07	8.587467	Tumor
TCGA-DU-6407-01A-13R-1708-07	8.162373	Tumor
TCGA-S9-A7J1-01A-21R-A34R-07	6.547965	Tumor
TCGA-FG-7637-01A-11R-2090-07	7.322968	Tumor
TCGA-CS-6186-01A-12R-2027-07	10.1184	Tumor
TCGA-S9-A7QX-01A-11R-A34F-07	9.755235	Tumor
TCGA-DB-A75O-01A-11R-A32Q-07	7.485153	Tumor
TCGA-DB-A4XB-01A-11R-A26U-07	9.510168	Tumor
TCGA-FG-8189-01B-11R-A28M-07	7.643177	Tumor
TCGA-HT-7606-01A-11R-2090-07	16.4554	Tumor
TCGA-DB-A4XA-01A-11R-A26U-07	6.910971	Tumor
TCGA-CS-5397-01A-01R-1896-07	9.197545	Tumor
TCGA-HW-A5KJ-01A-12R-A27Q-07	6.738116	Tumor
TCGA-HT-7680-01A-11R-2256-07	5.773941	Tumor
TCGA-QH-A6CY-01A-11R-A32Q-07	6.526878	Tumor
TCGA-DU-8167-01A-11R-2256-07	9.359199	Tumor
TCGA-DU-8162-01A-21R-2256-07	6.752223	Tumor
TCGA-DU-6400-01A-12R-1708-07	7.688044	Tumor
TCGA-TQ-A7RP-01A-21R-A34F-07	7.083981	Tumor
TCGA-WY-A859-01A-12R-A36H-07	6.963788	Tumor
TCGA-P5-A5EW-01A-11R-A27Q-07	7.04228	Tumor
TCGA-S9-A6UA-01A-12R-A33Z-07	10.66148	Tumor
TCGA-FG-7636-01A-11R-2090-07	7.31664	Tumor
TCGA-S9-A7IZ-01A-11R-A34F-07	8.65014	Tumor
TCGA-DU-A6S7-01A-21R-A32Q-07	9.656729	Tumor
TCGA-P5-A730-01A-11R-A32Q-07	8.423429	Tumor
TCGA-WH-A86K-01A-11R-A36H-07	5.900414	Tumor
TCGA-TM-A84H-01A-11R-A36H-07	9.541656	Tumor
TCGA-TQ-A7RW-01A-11R-A33Z-07	10.34937	Tumor
TCGA-HT-7687-01A-11R-2256-07	7.688305	Tumor
TCGA-FG-A70Z-01A-12R-A33Z-07	8.442	Tumor
TCGA-FG-7643-01A-11R-2090-07	7.018663	Tumor
TCGA-F6-A8O3-01A-11R-A36H-07	9.465598	Tumor
TCGA-CS-4938-01B-11R-1896-07	7.736311	Tumor
TCGA-WY-A85C-01A-11R-A36H-07	10.5802	Tumor
TCGA-HW-7486-01A-11R-2027-07	6.36372	Tumor
TCGA-HT-A74K-01A-11R-A32Q-07	11.2218	Tumor
TCGA-DU-6404-02A-21R-A36H-07	12.47662	Tumor
TCGA-HT-7602-01A-21R-2090-07	5.103353	Tumor
TCGA-E1-A7Z4-01A-11R-A34R-07	7.340782	Tumor
TCGA-QH-A6CW-01A-11R-A32Q-07	9.423315	Tumor
TCGA-S9-A7R2-01A-21R-A34R-07	8.465728	Tumor
TCGA-S9-A7IS-01A-11R-A34F-07	7.779196	Tumor
TCGA-DU-6410-01A-11R-1896-07	7.456614	Tumor
TCGA-DU-8164-01A-11R-2256-07	7.948209	Tumor
TCGA-FG-8191-01A-11R-2256-07	7.078091	Tumor
TCGA-FG-6688-01A-11R-1896-07	8.428339	Tumor
TCGA-DU-7298-01A-11R-2027-07	11.72967	Tumor
TCGA-E1-A7YM-01A-11R-A34F-07	9.390143	Tumor
TCGA-DB-5270-01A-02R-1470-07	6.689633	Tumor
TCGA-TM-A7CA-01A-21R-A33Z-07	8.868509	Tumor
TCGA-RY-A83Y-01A-11R-A36H-07	10.78838	Tumor
TCGA-DU-5855-01A-11R-1708-07	9.474427	Tumor
TCGA-HT-7603-01A-21R-2090-07	7.703098	Tumor
TCGA-DU-6402-01A-11R-1708-07	13.09297	Tumor
TCGA-TM-A7CF-02A-11R-A32Q-07	7.088003	Tumor
TCGA-HT-7482-01A-11R-2027-07	6.028071	Tumor
TCGA-DB-A64Q-01A-11R-A29R-07	8.136932	Tumor
TCGA-DU-A76R-01A-11R-A32Q-07	8.674863	Tumor
TCGA-DH-A66D-01A-11R-A31N-07	8.554732	Tumor
TCGA-DB-A75M-01A-11R-A32Q-07	8.42843	Tumor
TCGA-DB-A4XF-01A-11R-A27Q-07	7.800491	Tumor
TCGA-VM-A8CA-01A-11R-A36H-07	8.227972	Tumor
TCGA-DU-6397-01A-11R-1708-07	6.642313	Tumor
TCGA-DU-5847-01A-11R-1708-07	14.52626	Tumor
TCGA-S9-A6UB-01A-21R-A33Z-07	9.235623	Tumor
TCGA-S9-A6U6-01A-12R-A33Z-07	10.03102	Tumor
TCGA-DU-6399-01A-12R-1708-07	8.905371	Tumor
TCGA-E1-5322-01A-01R-1470-07	6.27483	Tumor
TCGA-E1-A7YO-01A-11R-A34F-07	6.793879	Tumor
TCGA-DU-7306-01A-11R-2090-07	8.400788	Tumor
TCGA-DH-A66G-01A-21R-A31N-07	7.221194	Tumor
TCGA-VM-A8C8-01A-11R-A36H-07	9.283635	Tumor
TCGA-S9-A7J0-01A-11R-A34F-07	15.62231	Tumor
TCGA-W9-A837-01A-11R-A36H-07	6.953317	Tumor
TCGA-FG-8185-01A-11R-2256-07	9.736415	Tumor
TCGA-E1-5319-01A-01R-1896-07	5.031985	Tumor
TCGA-DU-8168-01A-11R-2256-07	9.477767	Tumor
TCGA-HT-7607-01A-11R-2090-07	6.313462	Tumor
TCGA-HT-8012-01A-11R-2403-07	9.128721	Tumor
TCGA-S9-A6WN-01A-12R-A33Z-07	5.368853	Tumor
TCGA-TM-A84M-01A-11R-A36H-07	8.515096	Tumor
TCGA-DB-A4X9-01A-11R-A26U-07	7.272956	Tumor
TCGA-RY-A845-01A-11R-A36H-07	9.072988	Tumor
TCGA-DU-7018-01A-11R-2027-07	6.821996	Tumor
TCGA-HW-A5KL-01A-11R-A27Q-07	7.600629	Tumor
TCGA-S9-A6U1-01A-21R-A33Z-07	9.887476	Tumor
TCGA-HT-7476-01A-11R-2027-07	8.66653	Tumor
TCGA-CS-4944-01A-01R-1470-07	6.21301	Tumor
TCGA-DU-6395-01A-13R-1708-07	9.092757	Tumor
TCGA-FG-7638-01B-12R-2090-07	5.564517	Tumor
TCGA-HT-8111-01A-11R-2404-07	7.888082	Tumor
TCGA-P5-A781-01A-11R-A32Q-07	6.513787	Tumor
TCGA-DU-7007-01A-11R-2027-07	12.00173	Tumor
TCGA-HT-7884-01B-11R-2403-07	8.880918	Tumor
TCGA-FG-6692-01A-11R-1896-07	14.61679	Tumor
TCGA-DU-A7TG-01A-21R-A34R-07	7.136051	Tumor
TCGA-KT-A74X-01A-11R-A32Q-07	7.39655	Tumor
TCGA-DB-A64X-01A-11R-A29R-07	10.20198	Tumor
TCGA-E1-A7YQ-01A-11R-A34R-07	12.72448	Tumor
TCGA-WY-A85B-01A-11R-A36H-07	9.785516	Tumor
TCGA-HT-7854-01A-11R-2256-07	6.343178	Tumor
TCGA-HT-7676-01A-11R-2403-07	8.8762	Tumor
TCGA-DB-A64W-01A-11R-A29R-07	11.47414	Tumor
TCGA-P5-A5F0-01A-11R-A28M-07	8.147254	Tumor
TCGA-HW-8322-01A-11R-2404-07	9.98747	Tumor
TCGA-HT-A618-01A-11R-A29R-07	7.772665	Tumor
TCGA-R8-A6MO-01A-11R-A33Z-07	6.959791	Tumor
TCGA-DU-7010-01A-11R-2027-07	9.344275	Tumor
TCGA-RY-A840-01A-11R-A36H-07	9.731783	Tumor
TCGA-DU-6407-02A-12R-A36H-07	11.79821	Tumor
TCGA-DU-A7T8-01A-21R-A34R-07	11.37808	Tumor
TCGA-DU-7015-01A-11R-2027-07	7.212384	Tumor
TCGA-TQ-A8XE-02A-11R-A36H-07	10.69212	Tumor
TCGA-HW-A5KK-01A-11R-A27Q-07	8.886213	Tumor
TCGA-CS-4941-01A-01R-1470-07	10.8851	Tumor
TCGA-DU-5872-01A-11R-1708-07	8.652485	Tumor
TCGA-DU-5870-01A-11R-1708-07	6.591935	Tumor
TCGA-HT-A4DV-01A-11R-A26U-07	7.953082	Tumor
TCGA-DU-8165-01A-11R-2256-07	17.45472	Tumor
TCGA-P5-A5EZ-01A-11R-A27Q-07	6.725428	Tumor
TCGA-EZ-7264-01A-11R-2027-07	8.787947	Tumor
TCGA-DU-6408-01A-11R-1708-07	7.935055	Tumor
TCGA-S9-A6WH-01A-12R-A33Z-07	8.982678	Tumor
TCGA-TM-A84C-01A-11R-A36H-07	7.801305	Tumor
TCGA-S9-A6TW-01A-12R-A32Q-07	8.96524	Tumor
TCGA-DU-6542-01A-11R-1896-07	9.096034	Tumor
TCGA-VM-A8C9-01A-11R-A36H-07	13.60162	Tumor
TCGA-E1-A7YN-01A-11R-A34F-07	8.430774	Tumor
TCGA-DU-6392-01A-11R-1708-07	14.57137	Tumor
TCGA-DH-A669-01A-12R-A31N-07	10.20814	Tumor
TCGA-HT-7472-01A-11R-2027-07	7.370245	Tumor
TCGA-DU-A7TD-01A-12R-A34F-07	11.9195	Tumor
TCGA-CS-6188-01A-11R-1896-07	12.31513	Tumor
TCGA-TM-A84I-01A-11R-A36H-07	11.57928	Tumor
TCGA-DU-5849-01A-11R-1708-07	8.547856	Tumor
TCGA-HT-7467-01A-11R-2027-07	5.087165	Tumor
TCGA-P5-A5EV-01A-11R-A27Q-07	10.42204	Tumor
TCGA-DU-5872-02A-21R-A36H-07	10.91927	Tumor
TCGA-DH-A66F-01A-11R-A29R-07	6.96134	Tumor
TCGA-S9-A6WM-01A-12R-A33Z-07	9.809804	Tumor
TCGA-P5-A5EX-01A-12R-A28M-07	8.07259	Tumor
TCGA-HT-7480-01A-11R-2090-07	7.574422	Tumor
TCGA-IK-8125-01A-11R-2256-07	7.319384	Tumor
TCGA-HT-7881-01A-11R-2403-07	6.558139	Tumor
TCGA-TQ-A7RK-02A-11R-A36H-07	11.6051	Tumor
TCGA-CS-4943-01A-01R-1470-07	9.023241	Tumor
TCGA-P5-A77X-01A-11R-A32Q-07	6.96041	Tumor
TCGA-DB-5275-01A-01R-1470-07	10.2002	Tumor
TCGA-P5-A737-01A-11R-A32Q-07	6.960432	Tumor
TCGA-HT-8564-01A-11R-2404-07	11.74332	Tumor
TCGA-DU-A7TA-01A-11R-A33Z-07	11.95681	Tumor
TCGA-HT-7902-01A-12R-2403-07	5.927916	Tumor
TCGA-VM-A8CE-01A-11R-A36H-07	7.500407	Tumor
TCGA-HW-7495-01A-11R-2027-07	6.714733	Tumor
TCGA-FG-6689-01A-11R-1896-07	7.216758	Tumor
TCGA-HT-A61C-01A-11R-A29R-07	15.79783	Tumor
TCGA-E1-A7YS-01A-11R-A34F-07	10.86681	Tumor
TCGA-WY-A85A-01A-21R-A36H-07	8.657214	Tumor
TCGA-HT-7873-01B-11R-2403-07	11.52659	Tumor
TCGA-R8-A6YH-01A-21R-A32Q-07	10.16776	Tumor
TCGA-DU-A7T6-01A-11R-A33Z-07	7.8598	Tumor
TCGA-P5-A731-01A-11R-A32Q-07	9.889556	Tumor
TCGA-TQ-A7RQ-01A-11R-A33Z-07	8.012945	Tumor
TCGA-TM-A84R-01A-21R-A36H-07	7.140639	Tumor
TCGA-DU-A5TP-01A-11R-A28M-07	11.4214	Tumor
TCGA-DU-A76L-01A-11R-A32Q-07	12.28209	Tumor
TCGA-HT-7468-01A-11R-2027-07	8.587309	Tumor
TCGA-DU-A7TC-01A-21R-A34R-07	9.475179	Tumor
TCGA-DB-5277-01A-01R-1470-07	8.663523	Tumor
TCGA-DU-7014-01A-11R-2027-07	7.965925	Tumor
TCGA-DB-A75P-01A-11R-A32Q-07	7.114163	Tumor
TCGA-FG-6691-01A-11R-1896-07	7.60471	Tumor
TCGA-P5-A735-01A-11R-A32Q-07	10.18978	Tumor
TCGA-DB-A4XC-01A-11R-A26U-07	8.497129	Tumor
TCGA-CS-6668-01A-11R-1896-07	8.461851	Tumor
TCGA-HT-7601-01A-11R-2090-07	7.486308	Tumor
TCGA-WY-A858-01A-11R-A36H-07	7.50433	Tumor
TCGA-HT-7860-01A-11R-2403-07	9.503866	Tumor
TCGA-S9-A6WQ-01A-12R-A34F-07	8.039394	Tumor
TCGA-HT-8114-01A-11R-2404-07	10.27818	Tumor
TCGA-FG-A60K-01A-11R-A29R-07	7.134643	Tumor
TCGA-HT-7479-01A-11R-2027-07	6.33573	Tumor
TCGA-DU-5874-01A-11R-1708-07	8.759526	Tumor
TCGA-HT-8113-01A-11R-2404-07	7.323616	Tumor
TCGA-DU-7008-01A-11R-2027-07	10.32581	Tumor
TCGA-DH-5140-01A-01R-1470-07	8.8293	Tumor
TCGA-HT-7855-01A-11R-2403-07	8.539383	Tumor
TCGA-P5-A5F4-01A-11R-A28M-07	10.34405	Tumor
TCGA-DU-7019-01A-11R-2027-07	7.731037	Tumor
TCGA-HT-A615-01A-11R-A29R-07	9.703259	Tumor
TCGA-DH-5142-01A-01R-1470-07	9.87535	Tumor
TCGA-DU-A7TB-01A-11R-A33Z-07	6.295729	Tumor
TCGA-HT-7880-01A-11R-2403-07	6.383082	Tumor
TCGA-KT-A7W1-01A-11R-A34F-07	12.70789	Tumor
TCGA-HT-A4DS-01A-11R-A26U-07	15.58043	Tumor
TCGA-DU-A7TJ-01A-11R-A34R-07	11.5946	Tumor
TCGA-CS-5394-01A-01R-1470-07	8.204037	Tumor
TCGA-E1-5304-01A-01R-1470-07	13.48747	Tumor
TCGA-QH-A65V-01A-11R-A29R-07	6.079629	Tumor
TCGA-HT-A5R7-01A-11R-A28M-07	7.289415	Tumor
TCGA-S9-A6TU-01A-12R-A32Q-07	8.952018	Tumor
TCGA-FG-A60L-01A-12R-A31N-07	11.85317	Tumor
TCGA-HW-8319-01A-11R-2404-07	8.224396	Tumor
TCGA-FG-A4MW-01A-11R-A26U-07	9.423627	Tumor
TCGA-P5-A5ET-01A-11R-A27Q-07	8.98912	Tumor
TCGA-DU-6404-01A-11R-1708-07	12.48712	Tumor
TCGA-HT-7686-01A-11R-2256-07	10.36041	Tumor
TCGA-DU-7302-01A-11R-2090-07	7.280539	Tumor
TCGA-DB-5273-01A-01R-1470-07	7.194297	Tumor
TCGA-S9-A6U8-01A-21R-A33Z-07	7.587925	Tumor
TCGA-HT-8107-01A-13R-2404-07	6.737008	Tumor
TCGA-FG-5964-01A-11R-1708-07	8.804067	Tumor
TCGA-DU-7300-01A-21R-2090-07	6.263934	Tumor
TCGA-VW-A7QS-01A-12R-A33Z-07	11.27441	Tumor
TCGA-TQ-A7RO-01A-11R-A33Z-07	8.02072	Tumor
TCGA-DU-8158-01A-11R-2256-07	11.48864	Tumor
TCGA-TM-A84G-01A-11R-A36H-07	8.86585	Tumor
TCGA-DU-6404-02B-11R-A36H-07	15.71036	Tumor
TCGA-HT-8010-01A-11R-2403-07	5.436127	Tumor
TCGA-HT-7690-01A-11R-2256-07	12.7728	Tumor
TCGA-DU-A76K-01A-11R-A33Z-07	8.749007	Tumor
TCGA-DH-5143-01A-01R-1470-07	8.100343	Tumor
TCGA-HT-7477-01B-11R-A28M-07	9.083286	Tumor
TCGA-VW-A8FI-01A-11R-A36H-07	7.985629	Tumor
TCGA-E1-A7YI-01A-11R-A34F-07	16.27508	Tumor
TCGA-FG-6690-01A-11R-1896-07	7.349088	Tumor
TCGA-DH-A7US-01A-11R-A33Z-07	8.142462	Tumor
TCGA-HT-7689-01A-11R-2256-07	9.355613	Tumor
TCGA-P5-A5EY-01A-11R-A27Q-07	5.140981	Tumor
TCGA-CS-5390-01A-02R-1470-07	7.529865	Tumor
TCGA-QH-A6CV-01A-11R-A31N-07	21.75878	Tumor
TCGA-HT-8105-01A-11R-2404-07	8.840023	Tumor
TCGA-S9-A7R1-01A-12R-A34R-07	7.373529	Tumor
TCGA-HT-7681-01A-11R-2403-07	7.753505	Tumor
TCGA-TM-A84B-01A-11R-A36H-07	10.73501	Tumor
TCGA-HW-7489-01A-11R-2027-07	6.935095	Tumor
TCGA-CS-6669-01A-11R-1896-07	6.473155	Tumor
TCGA-S9-A7R3-01A-11R-A34R-07	9.061591	Tumor
TCGA-HT-7882-01A-11R-2403-07	10.42293	Tumor
TCGA-FG-5963-01A-11R-1708-07	8.583101	Tumor
TCGA-DB-A75K-01A-11R-A32Q-07	10.12135	Tumor
TCGA-HT-A61A-01A-11R-A29R-07	7.523371	Tumor
TCGA-E1-A7Z2-01A-21R-A34R-07	11.75779	Tumor
TCGA-06-5412-01A-01R-1849-01	14.72084	Tumor
TCGA-12-5295-01A-01R-1849-01	19.61326	Tumor
TCGA-27-1834-01A-01R-1850-01	10.84963	Tumor
TCGA-27-1831-01A-01R-1850-01	13.35237	Tumor
TCGA-06-0132-01A-02R-1849-01	9.680337	Tumor
TCGA-12-0618-01A-01R-1849-01	15.82713	Tumor
TCGA-28-5208-01A-01R-1850-01	15.21339	Tumor
TCGA-06-5417-01A-01R-1849-01	13.44181	Tumor
TCGA-28-5215-01A-01R-1850-01	11.52129	Tumor
TCGA-14-0790-01B-01R-1849-01	10.97161	Tumor
TCGA-19-4065-02A-11R-2005-01	12.0064	Tumor
TCGA-28-2509-01A-01R-1850-01	24.38661	Tumor
TCGA-06-0210-02A-01R-2005-01	12.52705	Tumor
TCGA-12-0616-01A-01R-1849-01	17.38119	Tumor
TCGA-76-4929-01A-01R-1850-01	15.29305	Tumor
TCGA-06-2567-01A-01R-1849-01	17.7433	Tumor
TCGA-14-0789-01A-01R-1849-01	13.81134	Tumor
TCGA-28-5213-01A-01R-1850-01	16.98311	Tumor
TCGA-06-2569-01A-01R-1849-01	8.311399	Tumor
TCGA-06-0882-01A-01R-1849-01	12.2593	Tumor
TCGA-27-1832-01A-01R-1850-01	11.06812	Tumor
TCGA-26-1442-01A-01R-1850-01	9.732903	Tumor
TCGA-14-2554-01A-01R-1850-01	18.39431	Tumor
TCGA-16-1045-01B-01R-1850-01	16.12693	Tumor
TCGA-06-2561-01A-02R-1849-01	11.97634	Tumor
TCGA-06-0749-01A-01R-1849-01	13.46046	Tumor
TCGA-76-4928-01B-01R-1850-01	17.45861	Tumor
TCGA-06-0156-01A-02R-1849-01	17.9743	Tumor
TCGA-14-0787-01A-01R-1849-01	19.46776	Tumor
TCGA-06-0152-02A-01R-2005-01	12.5859	Tumor
TCGA-06-5410-01A-01R-1849-01	10.68833	Tumor
TCGA-26-5136-01B-01R-1850-01	13.25924	Tumor
TCGA-41-5651-01A-01R-1850-01	14.81227	Tumor
TCGA-19-1389-02A-21R-2005-01	9.903723	Tumor
TCGA-26-5132-01A-01R-1850-01	14.2553	Tumor
TCGA-06-0646-01A-01R-1849-01	13.4735	Tumor
TCGA-19-2620-01A-01R-1850-01	11.23981	Tumor
TCGA-06-0210-01A-01R-1849-01	16.61369	Tumor
TCGA-27-1835-01A-01R-1850-01	12.66736	Tumor
TCGA-76-4925-01A-01R-1850-01	14.97602	Tumor
TCGA-06-2557-01A-01R-1849-01	16.93675	Tumor
TCGA-14-1034-01A-01R-1849-01	17.82867	Tumor
TCGA-27-2519-01A-01R-1850-01	13.13759	Tumor
TCGA-26-5139-01A-01R-1850-01	12.59087	Tumor
TCGA-28-2510-01A-01R-1850-01	9.949794	Tumor
TCGA-06-0221-02A-11R-2005-01	10.12401	Tumor
TCGA-27-2526-01A-01R-1850-01	13.81136	Tumor
TCGA-14-1034-02B-01R-2005-01	16.88718	Tumor
TCGA-06-5858-01A-01R-1849-01	13.47967	Tumor
TCGA-06-0211-02A-02R-2005-01	14.33742	Tumor
TCGA-16-0846-01A-01R-1850-01	12.82904	Tumor
TCGA-06-0157-01A-01R-1849-01	14.31645	Tumor
TCGA-28-5209-01A-01R-1850-01	15.55072	Tumor
TCGA-41-4097-01A-01R-1850-01	13.86328	Tumor
TCGA-14-0817-01A-01R-1849-01	18.13109	Tumor
TCGA-32-4213-01A-01R-1850-01	13.86812	Tumor
TCGA-28-5207-01A-01R-1850-01	16.89338	Tumor
TCGA-06-5859-01A-01R-1849-01	23.36379	Tumor
TCGA-06-2563-01A-01R-1849-01	16.9076	Tumor
TCGA-14-0871-01A-01R-1849-01	19.86155	Tumor
TCGA-06-0686-01A-01R-1849-01	15.28044	Tumor
TCGA-FG-A710-01A-12R-A33Z-07	7.974716	Tumor
TCGA-FG-A6IZ-01A-11R-A31N-07	10.89957	Tumor
TCGA-S9-A7QZ-01A-12R-A34R-07	8.792564	Tumor
TCGA-HT-A5RB-01A-11R-A28M-07	8.779083	Tumor
TCGA-DH-A7UV-01A-12R-A34F-07	10.54888	Tumor
TCGA-E1-A7YH-01A-11R-A34F-07	10.29526	Tumor
TCGA-DB-A64P-01A-11R-A29R-07	7.584991	Tumor
TCGA-DH-A7UR-01A-11R-A33Z-07	11.89298	Tumor
TCGA-FG-A4MT-01A-11R-A26U-07	12.5094	Tumor
TCGA-DB-A64O-01A-11R-A29R-07	9.23043	Tumor
TCGA-DH-A7UU-01A-12R-A34F-07	5.577584	Tumor
TCGA-FG-A60J-01A-11R-A28M-07	6.570701	Tumor
TCGA-DU-A6S6-01A-21R-A32Q-07	9.458957	Tumor
TCGA-VV-A829-01A-21R-A36H-07	7.666329	Tumor
TCGA-DB-A64L-01A-11R-A29R-07	8.230116	Tumor
TCGA-DU-6401-01A-11R-1708-07	6.25344	Tumor
TCGA-QH-A6CU-01A-11R-A31N-07	5.910306	Tumor
TCGA-DU-7012-01A-11R-2027-07	10.08848	Tumor
TCGA-TQ-A7RV-01A-21R-A34F-07	9.711871	Tumor
TCGA-CS-4942-01A-01R-1470-07	8.740024	Tumor
TCGA-HW-A5KM-01A-11R-A27Q-07	10.18701	Tumor
TCGA-S9-A6WE-01A-12R-A33Z-07	6.326572	Tumor
TCGA-P5-A736-01A-11R-A32Q-07	6.535699	Tumor
TCGA-CS-6290-01A-11R-1708-07	8.298429	Tumor
TCGA-HT-A616-01A-11R-A29R-07	7.809591	Tumor
TCGA-TM-A84S-01A-11R-A36H-07	6.040593	Tumor
TCGA-RY-A847-01A-11R-A36H-07	5.567665	Tumor
TCGA-QH-A65S-01A-11R-A29R-07	6.401257	Tumor
TCGA-S9-A7IY-01A-11R-A34F-07	6.834056	Tumor
TCGA-DU-A5TU-01A-11R-A28M-07	15.13486	Tumor
TCGA-DU-7301-01A-11R-2090-07	9.891727	Tumor
TCGA-DB-A4XH-01A-11R-A27Q-07	4.990385	Tumor
TCGA-HT-7478-01A-11R-2027-07	9.702733	Tumor
TCGA-S9-A89Z-01A-11R-A36H-07	10.53989	Tumor
TCGA-HT-A74L-01A-11R-A32Q-07	8.630558	Tumor
TCGA-HT-8018-01A-11R-2404-07	7.514551	Tumor
TCGA-P5-A77W-01A-11R-A32Q-07	8.682745	Tumor
TCGA-DB-5280-01A-01R-1470-07	8.729238	Tumor
TCGA-P5-A5F2-01A-11R-A28M-07	7.995054	Tumor
TCGA-FG-A6J1-01A-11R-A31N-07	11.95186	Tumor
TCGA-HT-A5RC-01A-11R-A28M-07	11.2318	Tumor
TCGA-FG-A70Y-01A-12R-A34R-07	7.81887	Tumor
TCGA-HT-7604-01A-11R-2090-07	10.64151	Tumor
TCGA-HT-7694-01A-11R-2256-07	6.049371	Tumor
TCGA-TQ-A7RI-01A-11R-A33Z-07	7.529723	Tumor
TCGA-DU-8161-01A-11R-2256-07	9.620772	Tumor
TCGA-VV-A86M-01A-11R-A36H-07	11.64506	Tumor
TCGA-E1-5303-01A-01R-1470-07	7.723424	Tumor
TCGA-E1-A7Z3-01A-11R-A34R-07	8.209502	Tumor
TCGA-DB-A64U-01A-11R-A29R-07	8.14825	Tumor
TCGA-TM-A7C4-01A-11R-A32Q-07	8.766059	Tumor
TCGA-DU-6405-01A-11R-1708-07	10.55794	Tumor
TCGA-DU-A7TI-01A-11R-A33Z-07	7.98391	Tumor
TCGA-FG-A713-01A-11R-A32Q-07	6.767352	Tumor
TCGA-F6-A8O4-01A-11R-A36H-07	9.278969	Tumor
TCGA-DU-6407-02B-11R-A36H-07	13.06347	Tumor
TCGA-E1-A7YD-01A-11R-A34F-07	12.50378	Tumor
TCGA-P5-A72W-01A-11R-A32Q-07	10.96274	Tumor
TCGA-TM-A7CF-01A-11R-A32Q-07	7.427207	Tumor
TCGA-FG-8186-01A-11R-2256-07	9.651363	Tumor
TCGA-DU-A6S8-01A-12R-A32Q-07	9.676948	Tumor
TCGA-P5-A72Z-01A-11R-A32Q-07	8.907086	Tumor
TCGA-HW-8321-01A-11R-2404-07	8.670103	Tumor
TCGA-HT-A619-01A-11R-A29R-07	9.652022	Tumor
TCGA-TQ-A7RR-01A-21R-A34F-07	8.207105	Tumor
TCGA-HT-7857-01A-11R-2403-07	11.24611	Tumor
TCGA-S9-A6U9-01A-11R-A32Q-07	7.829244	Tumor
TCGA-E1-A7YU-01A-11R-A34R-07	10.50481	Tumor
TCGA-DU-7013-01A-11R-2027-07	10.53333	Tumor
TCGA-QH-A6X5-01A-12R-A32Q-07	5.715345	Tumor
TCGA-TQ-A7RK-01A-11R-A33Z-07	12.42139	Tumor
TCGA-HT-7688-01A-11R-2256-07	8.09135	Tumor
TCGA-DU-8163-01A-11R-2256-07	7.832664	Tumor
TCGA-R8-A6MK-01A-11R-A32Q-07	6.485798	Tumor
TCGA-DU-A6S3-01A-12R-A32Q-07	7.500197	Tumor
TCGA-DU-A5TS-01A-11R-A28M-07	9.510154	Tumor
TCGA-HT-7611-01A-11R-2403-07	9.612566	Tumor
TCGA-DU-7009-01A-11R-2027-07	5.82586	Tumor
TCGA-TM-A84L-01A-11R-A36H-07	9.080956	Tumor
TCGA-FG-A711-01A-21R-A33Z-07	8.970659	Tumor
TCGA-FG-5965-01B-11R-1896-07	8.365872	Tumor
TCGA-HT-7616-01A-11R-2256-07	6.833883	Tumor
TCGA-DB-A64R-01A-11R-A29R-07	7.539281	Tumor
TCGA-E1-A7Z6-01A-11R-A34R-07	7.118582	Tumor
TCGA-S9-A6WD-01A-12R-A33Z-07	7.57989	Tumor
TCGA-QH-A870-01A-11R-A36H-07	8.988748	Tumor
TCGA-FG-8188-01A-11R-2256-07	7.585139	Tumor
TCGA-DU-5853-01A-11R-1896-07	7.039782	Tumor
TCGA-S9-A6TY-01A-12R-A32Q-07	8.374929	Tumor
TCGA-E1-5318-01A-01R-1470-07	8.637228	Tumor
TCGA-DU-7309-01A-11R-2090-07	6.874908	Tumor
TCGA-HT-A614-01A-11R-A29R-07	6.487069	Tumor
TCGA-FG-8187-01A-11R-2256-07	5.513902	Tumor
TCGA-S9-A6TX-01A-21R-A32Q-07	8.166579	Tumor
TCGA-HT-A74H-01A-11R-A32Q-07	9.542726	Tumor
TCGA-TQ-A7RG-01A-11R-A33Z-07	7.508964	Tumor
TCGA-DB-A4XE-01A-11R-A27Q-07	8.293127	Tumor
TCGA-S9-A7R8-01A-11R-A34R-07	8.483482	Tumor
TCGA-HT-7875-01A-11R-2403-07	7.77355	Tumor
TCGA-HT-7481-01A-11R-2027-07	6.130904	Tumor
TCGA-HT-7677-01A-11R-2256-07	7.547354	Tumor
TCGA-HT-A5R9-01A-11R-A28M-07	9.44782	Tumor
TCGA-FG-A87Q-01A-11R-A36H-07	8.714686	Tumor
TCGA-S9-A6U5-01A-12R-A33Z-07	6.079074	Tumor
TCGA-HT-A74J-01A-12R-A32Q-07	8.981777	Tumor
TCGA-QH-A6CZ-01A-11R-A32Q-07	7.971525	Tumor
TCGA-WY-A85D-01A-11R-A36H-07	10.09163	Tumor
TCGA-S9-A7IQ-01A-21R-A34F-07	7.416468	Tumor
TCGA-DU-A76O-01A-11R-A32Q-07	9.266584	Tumor
TCGA-HT-A5R5-01A-11R-A28M-07	7.499032	Tumor
TCGA-VM-A8CB-01A-11R-A36H-07	14.20156	Tumor
TCGA-HT-8108-01A-11R-2404-07	9.317284	Tumor
TCGA-E1-A7YW-01A-11R-A34R-07	9.751051	Tumor
TCGA-S9-A6WI-01A-21R-A33Z-07	7.193152	Tumor
TCGA-HT-7469-01A-11R-2256-07	13.83787	Tumor
TCGA-06-0138-01A-02R-1849-01	15.00511	Tumor
TCGA-12-3653-01A-01R-1849-01	13.78288	Tumor
TCGA-32-1982-01A-01R-1850-01	14.17053	Tumor
TCGA-06-0190-01A-01R-1849-01	15.93868	Tumor
TCGA-02-2483-01A-01R-1849-01	11.40142	Tumor
TCGA-14-1829-01A-01R-1850-01	19.44853	Tumor
TCGA-06-0238-01A-02R-1849-01	17.64956	Tumor
TCGA-28-2513-01A-01R-1850-01	15.90935	Tumor
TCGA-27-2521-01A-01R-1850-01	12.92404	Tumor
TCGA-02-2485-01A-01R-1849-01	14.69357	Tumor
TCGA-06-2558-01A-01R-1849-01	13.98924	Tumor
TCGA-06-5413-01A-01R-1849-01	19.20407	Tumor
TCGA-19-0957-02A-11R-2005-01	8.683142	Tumor
TCGA-19-1787-01B-01R-1850-01	18.4236	Tumor
TCGA-06-1804-01A-01R-1849-01	13.09431	Tumor
TCGA-06-5416-01A-01R-1849-01	18.40078	Tumor
TCGA-26-5133-01A-01R-1850-01	8.105177	Tumor
TCGA-06-0130-01A-01R-1849-01	13.78622	Tumor
TCGA-27-2528-01A-01R-1850-01	13.31507	Tumor
TCGA-12-1597-01B-01R-1849-01	22.49581	Tumor
TCGA-06-0187-01A-01R-1849-01	14.53713	Tumor
TCGA-06-0178-01A-01R-1849-01	15.9328	Tumor
TCGA-27-2523-01A-01R-1850-01	17.90774	Tumor
TCGA-06-0141-01A-01R-1849-01	16.1948	Tumor
TCGA-28-5220-01A-01R-1850-01	15.60182	Tumor
TCGA-28-2514-01A-02R-1850-01	13.00964	Tumor
TCGA-28-5204-01A-01R-1850-01	18.78357	Tumor
TCGA-28-5218-01A-01R-1850-01	11.92731	Tumor
TCGA-06-0211-01A-01R-1849-01	15.43567	Tumor
TCGA-06-0168-01A-01R-1849-01	12.60012	Tumor
TCGA-06-2570-01A-01R-1849-01	16.64486	Tumor
TCGA-32-2638-01A-01R-1850-01	13.44791	Tumor
TCGA-19-1390-01A-01R-1850-01	17.3494	Tumor
