# Supplementary material for: Transcription factor ZNF22 regulates blood-tumor barrier permeability by interacting with HDAC3 protein
Source: Front Mol Neurosci. 2022 Nov 28;15:1027942. doi: 10.3389/fnmol.2022.1027942 (PMC9742255; doi:10.3389/fnmol.2022.1027942)
Supplement: Supplementary file 3 [file Data_Sheet_1.ZIP › singleGeneZNF22.txt]

ID	ZNF22	Type
TCGA-06-0681-11A-41R-A36H-07	5.008826	Normal
TCGA-06-0675-11A-32R-A36H-07	3.972055	Normal
TCGA-06-0678-11A-32R-A36H-07	5.571232	Normal
TCGA-06-AABW-11A-31R-A36H-07	7.314824	Normal
TCGA-06-0680-11A-32R-A36H-07	3.919126	Normal
TCGA-41-2572-01A-01R-1850-01	13.61735	Tumor
TCGA-32-2634-01A-01R-1850-01	11.3172	Tumor
TCGA-RQ-AAAT-01A-11R-A39D-07	15.30475	Tumor
TCGA-RQ-A68N-01A-11R-A31O-07	15.13265	Tumor
TCGA-06-0747-01A-01R-1849-01	10.5081	Tumor
TCGA-26-5134-01A-01R-1850-01	15.07021	Tumor
TCGA-32-1980-01A-01R-1850-01	7.265151	Tumor
TCGA-12-5299-01A-02R-1849-01	12.92829	Tumor
TCGA-06-2562-01A-01R-1849-01	8.525125	Tumor
TCGA-06-2559-01A-01R-1849-01	17.62984	Tumor
TCGA-76-4927-01A-01R-1850-01	11.08664	Tumor
TCGA-06-0158-01A-01R-1849-01	9.511141	Tumor
TCGA-19-2624-01A-01R-1850-01	19.34738	Tumor
TCGA-12-3650-01A-01R-1849-01	11.95778	Tumor
TCGA-41-3915-01A-01R-1850-01	9.469297	Tumor
TCGA-12-0821-01A-01R-1849-01	19.68953	Tumor
TCGA-06-0125-01A-01R-1849-01	11.82646	Tumor
TCGA-19-2625-01A-01R-1850-01	8.014486	Tumor
TCGA-32-5222-01A-01R-1850-01	17.20932	Tumor
TCGA-06-0125-02A-11R-2005-01	7.113097	Tumor
TCGA-06-0139-01A-01R-1849-01	11.33561	Tumor
TCGA-06-2564-01A-01R-1849-01	14.42722	Tumor
TCGA-06-0743-01A-01R-1849-01	12.23894	Tumor
TCGA-15-0742-01A-01R-1850-01	16.36358	Tumor
TCGA-06-0219-01A-01R-1849-01	13.67807	Tumor
TCGA-06-0129-01A-01R-1849-01	24.55972	Tumor
TCGA-28-1753-01A-01R-1850-01	12.46546	Tumor
TCGA-06-0645-01A-01R-1849-01	10.59262	Tumor
TCGA-19-2619-01A-01R-1850-01	11.92573	Tumor
TCGA-08-0386-01A-01R-1849-01	8.749167	Tumor
TCGA-06-5408-01A-01R-1849-01	14.77728	Tumor
TCGA-14-0736-02A-01R-2005-01	7.257473	Tumor
TCGA-14-1823-01A-01R-1849-01	15.64307	Tumor
TCGA-02-0047-01A-01R-1849-01	11.80717	Tumor
TCGA-19-4065-01A-01R-2005-01	11.83058	Tumor
TCGA-14-1825-01A-01R-1850-01	12.56704	Tumor
TCGA-06-0171-02A-11R-2005-01	8.218193	Tumor
TCGA-06-5414-01A-01R-1849-01	12.88959	Tumor
TCGA-12-0619-01A-01R-1849-01	8.197085	Tumor
TCGA-06-0744-01A-01R-1849-01	17.17488	Tumor
TCGA-15-1444-01A-02R-1850-01	12.27562	Tumor
TCGA-06-2565-01A-01R-1849-01	16.48935	Tumor
TCGA-06-5411-01A-01R-1849-01	10.96095	Tumor
TCGA-32-2616-01A-01R-1850-01	7.101409	Tumor
TCGA-76-4932-01A-01R-1850-01	14.26889	Tumor
TCGA-41-2571-01A-01R-1850-01	6.895204	Tumor
TCGA-27-2524-01A-01R-1850-01	12.00466	Tumor
TCGA-14-0781-01B-01R-1849-01	7.269209	Tumor
TCGA-19-5960-01A-11R-1850-01	14.05381	Tumor
TCGA-06-0211-01B-01R-1849-01	12.03562	Tumor
TCGA-27-1830-01A-01R-1850-01	11.15579	Tumor
TCGA-06-0745-01A-01R-1849-01	14.08584	Tumor
TCGA-32-2632-01A-01R-1850-01	7.608027	Tumor
TCGA-HW-7491-01A-11R-2027-07	16.73756	Tumor
TCGA-VM-A8CD-01A-11R-A36H-07	7.125018	Tumor
TCGA-S9-A7QY-01A-11R-A34F-07	13.88273	Tumor
TCGA-FG-5965-02A-11R-A29R-07	16.51634	Tumor
TCGA-HT-7475-01A-11R-2027-07	17.34215	Tumor
TCGA-HT-7473-01A-11R-2027-07	18.80247	Tumor
TCGA-DU-7292-01A-11R-2027-07	9.163425	Tumor
TCGA-DU-A5TT-01A-11R-A28M-07	13.17377	Tumor
TCGA-HT-7874-01A-11R-2403-07	8.88714	Tumor
TCGA-HT-7471-01A-11R-2256-07	17.96353	Tumor
TCGA-DB-5274-01A-01R-1470-07	18.74892	Tumor
TCGA-S9-A7R7-01A-11R-A34R-07	15.22486	Tumor
TCGA-S9-A6WG-01A-11R-A33Z-07	14.31535	Tumor
TCGA-HT-7691-01A-11R-2256-07	20.59019	Tumor
TCGA-HW-7487-01A-11R-2027-07	12.31557	Tumor
TCGA-E1-A7YJ-01A-11R-A34F-07	13.98421	Tumor
TCGA-E1-A7YK-01A-11R-A34F-07	13.84785	Tumor
TCGA-HT-7609-01A-11R-2090-07	22.17139	Tumor
TCGA-HT-A5RA-01A-11R-A28M-07	13.22829	Tumor
TCGA-S9-A6WL-01A-21R-A33Z-07	9.736459	Tumor
TCGA-S9-A6TZ-01A-21R-A32Q-07	16.82833	Tumor
TCGA-QH-A6XA-01A-12R-A32Q-07	17.66357	Tumor
TCGA-HT-7858-01A-11R-2403-07	19.18459	Tumor
TCGA-TQ-A7RH-01A-12R-A34F-07	16.74184	Tumor
TCGA-DU-6403-01A-11R-1708-07	15.19423	Tumor
TCGA-E1-A7YL-01A-11R-A34F-07	9.603312	Tumor
TCGA-FG-A4MX-01A-11R-A26U-07	25.25756	Tumor
TCGA-DB-A4XD-01A-11R-A27Q-07	22.72459	Tumor
TCGA-VM-A8CF-01A-11R-A36H-07	17.26158	Tumor
TCGA-DU-6394-01A-11R-1708-07	16.70229	Tumor
TCGA-HT-7692-01A-12R-2256-07	22.20016	Tumor
TCGA-DH-5141-01A-01R-1470-07	16.76392	Tumor
TCGA-DB-A75L-01A-11R-A32Q-07	18.58271	Tumor
TCGA-HT-8558-01A-21R-2404-07	6.028517	Tumor
TCGA-RY-A843-01A-11R-A36H-07	17.36522	Tumor
TCGA-HT-A74O-01A-11R-A32Q-07	20.47264	Tumor
TCGA-FG-A4MU-01B-11R-A28M-07	13.52021	Tumor
TCGA-DB-A64S-01A-11R-A29R-07	22.58564	Tumor
TCGA-FG-A6J3-01A-11R-A31N-07	21.88319	Tumor
TCGA-QH-A6X9-01A-12R-A32Q-07	15.66671	Tumor
TCGA-S9-A7R4-01A-12R-A34R-07	21.32374	Tumor
TCGA-HT-7695-01A-11R-2256-07	13.87967	Tumor
TCGA-DU-A5TY-01A-11R-A28M-07	16.23597	Tumor
TCGA-S9-A89V-01A-11R-A36H-07	17.99217	Tumor
TCGA-FG-A4MT-02A-11R-A29R-07	19.98124	Tumor
TCGA-DU-7290-01A-11R-2027-07	8.015417	Tumor
TCGA-DU-A5TW-01A-11R-A28M-07	28.36092	Tumor
TCGA-DB-5279-01A-03R-2347-07	9.149691	Tumor
TCGA-E1-A7YE-01A-11R-A34F-07	19.50593	Tumor
TCGA-TM-A84F-01A-11R-A36H-07	13.22043	Tumor
TCGA-S9-A6WP-01A-12R-A34F-07	10.10147	Tumor
TCGA-DU-A6S2-01A-21R-A32Q-07	11.38204	Tumor
TCGA-QH-A6X8-01A-12R-A32Q-07	12.35058	Tumor
TCGA-DU-5854-01A-11R-1708-07	8.430804	Tumor
TCGA-TM-A84O-01A-11R-A36H-07	16.34119	Tumor
TCGA-DB-5278-01A-01R-1470-07	16.68077	Tumor
TCGA-HT-8109-01A-11R-2404-07	12.1995	Tumor
TCGA-DU-7294-01A-11R-2027-07	19.91038	Tumor
TCGA-FG-5962-01B-11R-1896-07	9.925278	Tumor
TCGA-S9-A7IX-01A-12R-A34F-07	8.373235	Tumor
TCGA-HT-8110-01A-11R-2404-07	9.256131	Tumor
TCGA-QH-A6X4-01A-51R-A32Q-07	14.13598	Tumor
TCGA-DB-A64V-01A-11R-A29R-07	15.77243	Tumor
TCGA-TQ-A7RK-02B-11R-A40A-07	23.95171	Tumor
TCGA-P5-A72U-01A-31R-A32Q-07	6.608885	Tumor
TCGA-TQ-A7RF-01A-11R-A33Z-07	24.55741	Tumor
TCGA-DU-5871-01A-12R-1708-07	15.96767	Tumor
TCGA-S9-A6TV-01A-12R-A34R-07	24.81004	Tumor
TCGA-TM-A7C5-01A-11R-A32Q-07	16.43435	Tumor
TCGA-RY-A83Z-01A-11R-A36H-07	24.63542	Tumor
TCGA-DU-7304-02A-12R-A36H-07	16.9061	Tumor
TCGA-DH-5144-01A-01R-1470-07	25.59497	Tumor
TCGA-DH-A7UT-01A-12R-A34F-07	13.80993	Tumor
TCGA-TQ-A8XE-01A-11R-A36H-07	20.96052	Tumor
TCGA-DU-7006-01A-11R-2027-07	11.06208	Tumor
TCGA-P5-A733-01A-11R-A32Q-07	17.60359	Tumor
TCGA-FG-A87N-01A-11R-A36H-07	15.59324	Tumor
TCGA-DH-A66B-01A-11R-A29R-07	24.79298	Tumor
TCGA-S9-A6TS-01A-12R-A33Z-07	19.05512	Tumor
TCGA-DH-A669-02A-11R-A31N-07	14.18634	Tumor
TCGA-E1-5302-01A-01R-1470-07	15.5347	Tumor
TCGA-S9-A7J3-01A-21R-A34R-07	14.34758	Tumor
TCGA-HT-A617-01A-11R-A29R-07	10.76936	Tumor
TCGA-DU-7011-01A-11R-2027-07	18.21953	Tumor
TCGA-FG-8181-01A-11R-2256-07	4.707466	Tumor
TCGA-FG-8182-01A-11R-2256-07	16.93059	Tumor
TCGA-TQ-A7RJ-01A-11R-A33Z-07	14.69185	Tumor
TCGA-FG-5963-02A-12R-A29R-07	16.75603	Tumor
TCGA-TM-A84J-01A-11R-A36H-07	16.69616	Tumor
TCGA-DU-7304-01A-12R-2090-07	15.53791	Tumor
TCGA-TQ-A7RN-01A-11R-A33Z-07	17.88762	Tumor
TCGA-QH-A6XC-01A-12R-A32Q-07	9.732295	Tumor
TCGA-HW-8320-01A-11R-2404-07	22.0609	Tumor
TCGA-E1-5307-01A-01R-1896-07	16.91232	Tumor
TCGA-FG-7634-01A-11R-2090-07	16.16595	Tumor
TCGA-S9-A7J2-01A-11R-A34F-07	18.02358	Tumor
TCGA-QH-A86X-01A-11R-A36H-07	19.20346	Tumor
TCGA-QH-A6CX-01A-11R-A32Q-07	5.71287	Tumor
TCGA-HT-8013-01A-11R-2403-07	17.94974	Tumor
TCGA-HT-7610-01A-21R-2090-07	10.29556	Tumor
TCGA-S9-A6U2-01A-21R-A33Z-07	13.59282	Tumor
TCGA-QH-A6CS-01A-11R-A31N-07	6.798693	Tumor
TCGA-HT-8011-01A-11R-2403-07	15.92073	Tumor
TCGA-HT-7877-01A-11R-2403-07	16.75674	Tumor
TCGA-HT-7474-01A-11R-2027-07	10.59451	Tumor
TCGA-HT-8104-01A-11R-2404-07	10.3104	Tumor
TCGA-HT-8563-01A-11R-2404-07	9.567759	Tumor
TCGA-QH-A65R-01A-21R-A31N-07	19.21314	Tumor
TCGA-P5-A780-01A-12R-A32Q-07	17.56672	Tumor
TCGA-E1-A7YY-01A-11R-A34R-07	3.927776	Tumor
TCGA-DU-6393-01A-11R-1708-07	14.04172	Tumor
TCGA-R8-A73M-01A-11R-A32Q-07	20.85715	Tumor
TCGA-HT-7879-01A-11R-2403-07	17.77716	Tumor
TCGA-FN-7833-01A-11R-2090-07	21.9424	Tumor
TCGA-IK-7675-01A-11R-2090-07	36.25265	Tumor
TCGA-TM-A7C3-01A-11R-A32Q-07	15.14948	Tumor
TCGA-DU-8166-01A-11R-2256-07	16.85215	Tumor
TCGA-DU-6406-01A-11R-1708-07	13.30182	Tumor
TCGA-E1-A7YV-01A-11R-A34R-07	35.14286	Tumor
TCGA-CS-5393-01A-01R-1470-07	17.94121	Tumor
TCGA-CS-6670-01A-11R-1896-07	16.25253	Tumor
TCGA-HT-7483-01A-11R-2027-07	23.56125	Tumor
TCGA-RY-A83X-01A-11R-A36H-07	18.22392	Tumor
TCGA-P5-A5F6-01A-11R-A28M-07	6.137123	Tumor
TCGA-HT-7470-01A-12R-2090-07	15.4167	Tumor
TCGA-TM-A84Q-01A-11R-A36H-07	23.90115	Tumor
TCGA-R8-A6ML-01A-11R-A32Q-07	22.08586	Tumor
TCGA-P5-A5EU-01A-11R-A27Q-07	31.73054	Tumor
TCGA-DB-A4XG-01A-11R-A27Q-07	21.31278	Tumor
TCGA-QH-A65X-01A-11R-A32Q-07	16.14146	Tumor
TCGA-TQ-A7RS-01A-12R-A33Z-07	25.19592	Tumor
TCGA-S9-A6U0-01A-12R-A32Q-07	13.95562	Tumor
TCGA-FG-5965-02B-11R-A29R-07	9.400177	Tumor
TCGA-HT-8015-01B-11R-A28M-07	7.017852	Tumor
TCGA-QH-A6X3-01A-21R-A32Q-07	26.51936	Tumor
TCGA-DU-6396-01A-11R-1708-07	18.0812	Tumor
TCGA-FG-A4MY-01A-11R-A26U-07	25.2745	Tumor
TCGA-HT-7684-01A-11R-2256-07	15.78821	Tumor
TCGA-HT-7608-01A-11R-2090-07	15.26455	Tumor
TCGA-CS-5395-01A-01R-1470-07	9.302395	Tumor
TCGA-WY-A85E-01A-11R-A36H-07	19.23405	Tumor
TCGA-P5-A72X-01A-11R-A32Q-07	12.17818	Tumor
TCGA-E1-5311-01A-01R-1470-07	12.42973	Tumor
TCGA-DU-5852-01A-11R-1708-07	12.03859	Tumor
TCGA-DB-5281-01A-01R-1470-07	20.11286	Tumor
TCGA-DU-A5TR-01A-11R-A28M-07	15.75498	Tumor
TCGA-CS-5396-01A-02R-1470-07	7.691243	Tumor
TCGA-HT-7620-01A-11R-2256-07	13.22069	Tumor
TCGA-HT-7856-01A-11R-2403-07	7.828949	Tumor
TCGA-HT-8019-01A-21R-2404-07	4.991603	Tumor
TCGA-HW-7493-01A-11R-2027-07	13.87002	Tumor
TCGA-QH-A65Z-01A-11R-A29R-07	23.1138	Tumor
TCGA-TM-A84T-01A-11R-A36H-07	21.69064	Tumor
TCGA-P5-A5F1-01A-11R-A28M-07	16.1791	Tumor
TCGA-06-5418-01A-01R-1849-01	13.99882	Tumor
TCGA-26-5135-01A-01R-1850-01	9.576211	Tumor
TCGA-28-1747-01C-01R-1850-01	13.20334	Tumor
TCGA-06-0184-01A-01R-1849-01	8.208664	Tumor
TCGA-14-1402-02A-01R-2005-01	14.4182	Tumor
TCGA-32-1970-01A-01R-1850-01	9.020643	Tumor
TCGA-12-3652-01A-01R-1849-01	13.92085	Tumor
TCGA-06-0190-02A-01R-2005-01	7.583448	Tumor
TCGA-76-4926-01B-01R-1850-01	11.16916	Tumor
TCGA-19-2629-01A-01R-1850-01	9.960544	Tumor
TCGA-27-1837-01A-01R-1850-01	9.794779	Tumor
TCGA-06-0878-01A-01R-1849-01	12.39115	Tumor
TCGA-76-4931-01A-01R-1850-01	11.41177	Tumor
TCGA-06-0750-01A-01R-1849-01	9.702062	Tumor
TCGA-28-2499-01A-01R-1850-01	10.00038	Tumor
TCGA-06-0649-01B-01R-1849-01	7.881722	Tumor
TCGA-06-0156-01A-03R-1849-01	13.73996	Tumor
TCGA-28-5216-01A-01R-1850-01	11.3776	Tumor
TCGA-02-2486-01A-01R-1849-01	10.93546	Tumor
TCGA-02-0055-01A-01R-1849-01	5.609087	Tumor
TCGA-32-2615-01A-01R-1850-01	8.762433	Tumor
TCGA-06-0174-01A-01R-1849-01	13.94178	Tumor
TCGA-06-5856-01A-01R-1849-01	16.11191	Tumor
TCGA-06-0644-01A-02R-1849-01	5.337155	Tumor
TCGA-VM-A8CH-01A-12R-A36H-07	20.36357	Tumor
TCGA-FG-7641-01B-11R-2256-07	13.79574	Tumor
TCGA-DU-7299-01A-21R-2027-07	16.94052	Tumor
TCGA-HT-7485-01A-11R-2027-07	13.88372	Tumor
TCGA-HT-7605-01A-11R-2090-07	12.75899	Tumor
TCGA-TQ-A7RM-01A-11R-A33Z-07	15.66935	Tumor
TCGA-HT-A61B-01A-11R-A29R-07	30.72717	Tumor
TCGA-TQ-A7RV-02A-11R-A36H-07	11.80581	Tumor
TCGA-S9-A6WO-01A-21R-A34F-07	16.36882	Tumor
TCGA-CS-6667-01A-12R-2027-07	22.60541	Tumor
TCGA-DU-6397-02A-12R-A36H-07	26.08637	Tumor
TCGA-S9-A7QW-01A-11R-A34F-07	20.11132	Tumor
TCGA-HT-7693-01A-11R-2256-07	30.84346	Tumor
TCGA-HW-7490-01A-11R-2027-07	24.77419	Tumor
TCGA-CS-6666-01A-11R-1896-07	23.95674	Tumor
TCGA-E1-5305-01A-01R-1896-07	17.37893	Tumor
TCGA-DU-5870-02A-12R-A36H-07	18.27342	Tumor
TCGA-DU-6407-01A-13R-1708-07	15.51249	Tumor
TCGA-S9-A7J1-01A-21R-A34R-07	13.91144	Tumor
TCGA-FG-7637-01A-11R-2090-07	20.58159	Tumor
TCGA-CS-6186-01A-12R-2027-07	12.0851	Tumor
TCGA-S9-A7QX-01A-11R-A34F-07	18.57589	Tumor
TCGA-DB-A75O-01A-11R-A32Q-07	11.31023	Tumor
TCGA-DB-A4XB-01A-11R-A26U-07	19.87495	Tumor
TCGA-FG-8189-01B-11R-A28M-07	4.536112	Tumor
TCGA-HT-7606-01A-11R-2090-07	35.82702	Tumor
TCGA-DB-A4XA-01A-11R-A26U-07	15.35316	Tumor
TCGA-CS-5397-01A-01R-1896-07	7.623592	Tumor
TCGA-HW-A5KJ-01A-12R-A27Q-07	21.74858	Tumor
TCGA-HT-7680-01A-11R-2256-07	12.56159	Tumor
TCGA-QH-A6CY-01A-11R-A32Q-07	16.02975	Tumor
TCGA-DU-8167-01A-11R-2256-07	24.83152	Tumor
TCGA-DU-8162-01A-21R-2256-07	6.444982	Tumor
TCGA-DU-6400-01A-12R-1708-07	12.9332	Tumor
TCGA-TQ-A7RP-01A-21R-A34F-07	6.144497	Tumor
TCGA-WY-A859-01A-12R-A36H-07	15.21521	Tumor
TCGA-P5-A5EW-01A-11R-A27Q-07	18.59605	Tumor
TCGA-S9-A6UA-01A-12R-A33Z-07	14.75264	Tumor
TCGA-FG-7636-01A-11R-2090-07	17.00739	Tumor
TCGA-S9-A7IZ-01A-11R-A34F-07	13.19275	Tumor
TCGA-DU-A6S7-01A-21R-A32Q-07	18.32595	Tumor
TCGA-P5-A730-01A-11R-A32Q-07	18.98125	Tumor
TCGA-WH-A86K-01A-11R-A36H-07	19.42563	Tumor
TCGA-TM-A84H-01A-11R-A36H-07	14.07548	Tumor
TCGA-TQ-A7RW-01A-11R-A33Z-07	17.37082	Tumor
TCGA-HT-7687-01A-11R-2256-07	20.14752	Tumor
TCGA-FG-A70Z-01A-12R-A33Z-07	10.90965	Tumor
TCGA-FG-7643-01A-11R-2090-07	7.068469	Tumor
TCGA-F6-A8O3-01A-11R-A36H-07	18.1029	Tumor
TCGA-CS-4938-01B-11R-1896-07	10.92475	Tumor
TCGA-WY-A85C-01A-11R-A36H-07	18.39924	Tumor
TCGA-HW-7486-01A-11R-2027-07	14.00265	Tumor
TCGA-HT-A74K-01A-11R-A32Q-07	12.91592	Tumor
TCGA-DU-6404-02A-21R-A36H-07	6.587983	Tumor
TCGA-HT-7602-01A-21R-2090-07	14.42553	Tumor
TCGA-E1-A7Z4-01A-11R-A34R-07	19.65918	Tumor
TCGA-QH-A6CW-01A-11R-A32Q-07	16.69634	Tumor
TCGA-S9-A7R2-01A-21R-A34R-07	10.58293	Tumor
TCGA-S9-A7IS-01A-11R-A34F-07	21.3251	Tumor
TCGA-DU-6410-01A-11R-1896-07	11.86931	Tumor
TCGA-DU-8164-01A-11R-2256-07	18.9165	Tumor
TCGA-FG-8191-01A-11R-2256-07	19.93349	Tumor
TCGA-FG-6688-01A-11R-1896-07	8.837102	Tumor
TCGA-DU-7298-01A-11R-2027-07	23.22525	Tumor
TCGA-E1-A7YM-01A-11R-A34F-07	17.4227	Tumor
TCGA-DB-5270-01A-02R-1470-07	9.54223	Tumor
TCGA-TM-A7CA-01A-21R-A33Z-07	16.75157	Tumor
TCGA-RY-A83Y-01A-11R-A36H-07	23.02572	Tumor
TCGA-DU-5855-01A-11R-1708-07	17.13108	Tumor
TCGA-HT-7603-01A-21R-2090-07	15.25951	Tumor
TCGA-DU-6402-01A-11R-1708-07	6.592481	Tumor
TCGA-TM-A7CF-02A-11R-A32Q-07	14.47574	Tumor
TCGA-HT-7482-01A-11R-2027-07	21.41194	Tumor
TCGA-DB-A64Q-01A-11R-A29R-07	27.75596	Tumor
TCGA-DU-A76R-01A-11R-A32Q-07	12.40779	Tumor
TCGA-DH-A66D-01A-11R-A31N-07	21.49949	Tumor
TCGA-DB-A75M-01A-11R-A32Q-07	11.7215	Tumor
TCGA-DB-A4XF-01A-11R-A27Q-07	20.62293	Tumor
TCGA-VM-A8CA-01A-11R-A36H-07	15.54574	Tumor
TCGA-DU-6397-01A-11R-1708-07	12.68504	Tumor
TCGA-DU-5847-01A-11R-1708-07	10.51107	Tumor
TCGA-S9-A6UB-01A-21R-A33Z-07	18.44766	Tumor
TCGA-S9-A6U6-01A-12R-A33Z-07	18.94604	Tumor
TCGA-DU-6399-01A-12R-1708-07	18.21891	Tumor
TCGA-E1-5322-01A-01R-1470-07	24.39052	Tumor
TCGA-E1-A7YO-01A-11R-A34F-07	15.71668	Tumor
TCGA-DU-7306-01A-11R-2090-07	13.81241	Tumor
TCGA-DH-A66G-01A-21R-A31N-07	11.98662	Tumor
TCGA-VM-A8C8-01A-11R-A36H-07	19.8657	Tumor
TCGA-S9-A7J0-01A-11R-A34F-07	28.16167	Tumor
TCGA-W9-A837-01A-11R-A36H-07	14.3432	Tumor
TCGA-FG-8185-01A-11R-2256-07	30.42867	Tumor
TCGA-E1-5319-01A-01R-1896-07	15.92123	Tumor
TCGA-DU-8168-01A-11R-2256-07	16.42859	Tumor
TCGA-HT-7607-01A-11R-2090-07	7.964694	Tumor
TCGA-HT-8012-01A-11R-2403-07	18.16554	Tumor
TCGA-S9-A6WN-01A-12R-A33Z-07	7.04553	Tumor
TCGA-TM-A84M-01A-11R-A36H-07	16.4801	Tumor
TCGA-DB-A4X9-01A-11R-A26U-07	18.68547	Tumor
TCGA-RY-A845-01A-11R-A36H-07	17.71259	Tumor
TCGA-DU-7018-01A-11R-2027-07	17.95127	Tumor
TCGA-HW-A5KL-01A-11R-A27Q-07	18.31309	Tumor
TCGA-S9-A6U1-01A-21R-A33Z-07	20.11469	Tumor
TCGA-HT-7476-01A-11R-2027-07	16.16286	Tumor
TCGA-CS-4944-01A-01R-1470-07	10.99577	Tumor
TCGA-DU-6395-01A-13R-1708-07	15.80137	Tumor
TCGA-FG-7638-01B-12R-2090-07	15.56705	Tumor
TCGA-HT-8111-01A-11R-2404-07	15.35436	Tumor
TCGA-P5-A781-01A-11R-A32Q-07	16.67107	Tumor
TCGA-DU-7007-01A-11R-2027-07	19.77411	Tumor
TCGA-HT-7884-01B-11R-2403-07	18.43923	Tumor
TCGA-FG-6692-01A-11R-1896-07	15.96536	Tumor
TCGA-DU-A7TG-01A-21R-A34R-07	6.61063	Tumor
TCGA-KT-A74X-01A-11R-A32Q-07	17.31653	Tumor
TCGA-DB-A64X-01A-11R-A29R-07	24.11537	Tumor
TCGA-E1-A7YQ-01A-11R-A34R-07	9.439084	Tumor
TCGA-WY-A85B-01A-11R-A36H-07	24.46205	Tumor
TCGA-HT-7854-01A-11R-2256-07	11.0553	Tumor
TCGA-HT-7676-01A-11R-2403-07	23.00097	Tumor
TCGA-DB-A64W-01A-11R-A29R-07	21.8735	Tumor
TCGA-P5-A5F0-01A-11R-A28M-07	10.64697	Tumor
TCGA-HW-8322-01A-11R-2404-07	20.59553	Tumor
TCGA-HT-A618-01A-11R-A29R-07	19.74613	Tumor
TCGA-R8-A6MO-01A-11R-A33Z-07	22.7968	Tumor
TCGA-DU-7010-01A-11R-2027-07	30.60948	Tumor
TCGA-RY-A840-01A-11R-A36H-07	18.59991	Tumor
TCGA-DU-6407-02A-12R-A36H-07	28.62195	Tumor
TCGA-DU-A7T8-01A-21R-A34R-07	15.78106	Tumor
TCGA-DU-7015-01A-11R-2027-07	17.10487	Tumor
TCGA-TQ-A8XE-02A-11R-A36H-07	17.97997	Tumor
TCGA-HW-A5KK-01A-11R-A27Q-07	10.53388	Tumor
TCGA-CS-4941-01A-01R-1470-07	9.458764	Tumor
TCGA-DU-5872-01A-11R-1708-07	13.21473	Tumor
TCGA-DU-5870-01A-11R-1708-07	15.06087	Tumor
TCGA-HT-A4DV-01A-11R-A26U-07	13.97014	Tumor
TCGA-DU-8165-01A-11R-2256-07	7.92981	Tumor
TCGA-P5-A5EZ-01A-11R-A27Q-07	16.66114	Tumor
TCGA-EZ-7264-01A-11R-2027-07	19.34756	Tumor
TCGA-DU-6408-01A-11R-1708-07	16.83522	Tumor
TCGA-S9-A6WH-01A-12R-A33Z-07	17.35703	Tumor
TCGA-TM-A84C-01A-11R-A36H-07	16.48266	Tumor
TCGA-S9-A6TW-01A-12R-A32Q-07	15.00631	Tumor
TCGA-DU-6542-01A-11R-1896-07	17.36317	Tumor
TCGA-VM-A8C9-01A-11R-A36H-07	13.14341	Tumor
TCGA-E1-A7YN-01A-11R-A34F-07	10.81123	Tumor
TCGA-DU-6392-01A-11R-1708-07	13.58169	Tumor
TCGA-DH-A669-01A-12R-A31N-07	13.60086	Tumor
TCGA-HT-7472-01A-11R-2027-07	18.98133	Tumor
TCGA-DU-A7TD-01A-12R-A34F-07	12.34458	Tumor
TCGA-CS-6188-01A-11R-1896-07	18.02768	Tumor
TCGA-TM-A84I-01A-11R-A36H-07	23.86285	Tumor
TCGA-DU-5849-01A-11R-1708-07	11.93145	Tumor
TCGA-HT-7467-01A-11R-2027-07	10.91372	Tumor
TCGA-P5-A5EV-01A-11R-A27Q-07	15.50191	Tumor
TCGA-DU-5872-02A-21R-A36H-07	9.915778	Tumor
TCGA-DH-A66F-01A-11R-A29R-07	21.04894	Tumor
TCGA-S9-A6WM-01A-12R-A33Z-07	12.31997	Tumor
TCGA-P5-A5EX-01A-12R-A28M-07	12.17357	Tumor
TCGA-HT-7480-01A-11R-2090-07	14.68725	Tumor
TCGA-IK-8125-01A-11R-2256-07	15.00256	Tumor
TCGA-HT-7881-01A-11R-2403-07	9.54451	Tumor
TCGA-TQ-A7RK-02A-11R-A36H-07	24.2817	Tumor
TCGA-CS-4943-01A-01R-1470-07	27.76595	Tumor
TCGA-P5-A77X-01A-11R-A32Q-07	14.90275	Tumor
TCGA-DB-5275-01A-01R-1470-07	19.87806	Tumor
TCGA-P5-A737-01A-11R-A32Q-07	12.41598	Tumor
TCGA-HT-8564-01A-11R-2404-07	15.33642	Tumor
TCGA-DU-A7TA-01A-11R-A33Z-07	25.82384	Tumor
TCGA-HT-7902-01A-12R-2403-07	12.3203	Tumor
TCGA-VM-A8CE-01A-11R-A36H-07	16.43358	Tumor
TCGA-HW-7495-01A-11R-2027-07	13.13724	Tumor
TCGA-FG-6689-01A-11R-1896-07	17.90684	Tumor
TCGA-HT-A61C-01A-11R-A29R-07	10.5125	Tumor
TCGA-E1-A7YS-01A-11R-A34F-07	14.98887	Tumor
TCGA-WY-A85A-01A-21R-A36H-07	18.09496	Tumor
TCGA-HT-7873-01B-11R-2403-07	34.03191	Tumor
TCGA-R8-A6YH-01A-21R-A32Q-07	17.65199	Tumor
TCGA-DU-A7T6-01A-11R-A33Z-07	16.60402	Tumor
TCGA-P5-A731-01A-11R-A32Q-07	11.35887	Tumor
TCGA-TQ-A7RQ-01A-11R-A33Z-07	15.40315	Tumor
TCGA-TM-A84R-01A-21R-A36H-07	6.235036	Tumor
TCGA-DU-A5TP-01A-11R-A28M-07	28.34065	Tumor
TCGA-DU-A76L-01A-11R-A32Q-07	10.34522	Tumor
TCGA-HT-7468-01A-11R-2027-07	17.56413	Tumor
TCGA-DU-A7TC-01A-21R-A34R-07	12.85572	Tumor
TCGA-DB-5277-01A-01R-1470-07	37.05585	Tumor
TCGA-DU-7014-01A-11R-2027-07	25.40295	Tumor
TCGA-DB-A75P-01A-11R-A32Q-07	8.495837	Tumor
TCGA-FG-6691-01A-11R-1896-07	19.90991	Tumor
TCGA-P5-A735-01A-11R-A32Q-07	18.29367	Tumor
TCGA-DB-A4XC-01A-11R-A26U-07	18.26131	Tumor
TCGA-CS-6668-01A-11R-1896-07	17.78269	Tumor
TCGA-HT-7601-01A-11R-2090-07	18.86131	Tumor
TCGA-WY-A858-01A-11R-A36H-07	16.87334	Tumor
TCGA-HT-7860-01A-11R-2403-07	11.22677	Tumor
TCGA-S9-A6WQ-01A-12R-A34F-07	16.0438	Tumor
TCGA-HT-8114-01A-11R-2404-07	17.84758	Tumor
TCGA-FG-A60K-01A-11R-A29R-07	24.77307	Tumor
TCGA-HT-7479-01A-11R-2027-07	13.7516	Tumor
TCGA-DU-5874-01A-11R-1708-07	13.10046	Tumor
TCGA-HT-8113-01A-11R-2404-07	6.015296	Tumor
TCGA-DU-7008-01A-11R-2027-07	20.8929	Tumor
TCGA-DH-5140-01A-01R-1470-07	18.662	Tumor
TCGA-HT-7855-01A-11R-2403-07	26.15282	Tumor
TCGA-P5-A5F4-01A-11R-A28M-07	17.10391	Tumor
TCGA-DU-7019-01A-11R-2027-07	19.75487	Tumor
TCGA-HT-A615-01A-11R-A29R-07	22.68207	Tumor
TCGA-DH-5142-01A-01R-1470-07	21.07725	Tumor
TCGA-DU-A7TB-01A-11R-A33Z-07	10.32966	Tumor
TCGA-HT-7880-01A-11R-2403-07	7.86987	Tumor
TCGA-KT-A7W1-01A-11R-A34F-07	13.81749	Tumor
TCGA-HT-A4DS-01A-11R-A26U-07	14.30819	Tumor
TCGA-DU-A7TJ-01A-11R-A34R-07	13.22541	Tumor
TCGA-CS-5394-01A-01R-1470-07	17.71837	Tumor
TCGA-E1-5304-01A-01R-1470-07	218.2182	Tumor
TCGA-QH-A65V-01A-11R-A29R-07	20.94781	Tumor
TCGA-HT-A5R7-01A-11R-A28M-07	11.16422	Tumor
TCGA-S9-A6TU-01A-12R-A32Q-07	17.21446	Tumor
TCGA-FG-A60L-01A-12R-A31N-07	20.03475	Tumor
TCGA-HW-8319-01A-11R-2404-07	17.86334	Tumor
TCGA-FG-A4MW-01A-11R-A26U-07	10.46062	Tumor
TCGA-P5-A5ET-01A-11R-A27Q-07	17.80271	Tumor
TCGA-DU-6404-01A-11R-1708-07	9.859121	Tumor
TCGA-HT-7686-01A-11R-2256-07	20.82308	Tumor
TCGA-DU-7302-01A-11R-2090-07	13.69052	Tumor
TCGA-DB-5273-01A-01R-1470-07	13.2474	Tumor
TCGA-S9-A6U8-01A-21R-A33Z-07	17.2311	Tumor
TCGA-HT-8107-01A-13R-2404-07	4.633051	Tumor
TCGA-FG-5964-01A-11R-1708-07	15.86589	Tumor
TCGA-DU-7300-01A-21R-2090-07	12.60944	Tumor
TCGA-VW-A7QS-01A-12R-A33Z-07	15.4399	Tumor
TCGA-TQ-A7RO-01A-11R-A33Z-07	12.06254	Tumor
TCGA-DU-8158-01A-11R-2256-07	5.745544	Tumor
TCGA-TM-A84G-01A-11R-A36H-07	18.00597	Tumor
TCGA-DU-6404-02B-11R-A36H-07	13.8504	Tumor
TCGA-HT-8010-01A-11R-2403-07	9.40577	Tumor
TCGA-HT-7690-01A-11R-2256-07	29.20031	Tumor
TCGA-DU-A76K-01A-11R-A33Z-07	9.898445	Tumor
TCGA-DH-5143-01A-01R-1470-07	12.73371	Tumor
TCGA-HT-7477-01B-11R-A28M-07	29.99532	Tumor
TCGA-VW-A8FI-01A-11R-A36H-07	17.85671	Tumor
TCGA-E1-A7YI-01A-11R-A34F-07	28.6213	Tumor
TCGA-FG-6690-01A-11R-1896-07	16.13715	Tumor
TCGA-DH-A7US-01A-11R-A33Z-07	15.29075	Tumor
TCGA-HT-7689-01A-11R-2256-07	21.87457	Tumor
TCGA-P5-A5EY-01A-11R-A27Q-07	8.757723	Tumor
TCGA-CS-5390-01A-02R-1470-07	15.07951	Tumor
TCGA-QH-A6CV-01A-11R-A31N-07	13.1915	Tumor
TCGA-HT-8105-01A-11R-2404-07	15.6722	Tumor
TCGA-S9-A7R1-01A-12R-A34R-07	16.21912	Tumor
TCGA-HT-7681-01A-11R-2403-07	17.35092	Tumor
TCGA-TM-A84B-01A-11R-A36H-07	8.428937	Tumor
TCGA-HW-7489-01A-11R-2027-07	12.02979	Tumor
TCGA-CS-6669-01A-11R-1896-07	4.092231	Tumor
TCGA-S9-A7R3-01A-11R-A34R-07	17.01004	Tumor
TCGA-HT-7882-01A-11R-2403-07	6.808215	Tumor
TCGA-FG-5963-01A-11R-1708-07	10.13676	Tumor
TCGA-DB-A75K-01A-11R-A32Q-07	13.43407	Tumor
TCGA-HT-A61A-01A-11R-A29R-07	7.396182	Tumor
TCGA-E1-A7Z2-01A-21R-A34R-07	10.01026	Tumor
TCGA-06-5412-01A-01R-1849-01	8.610141	Tumor
TCGA-12-5295-01A-01R-1849-01	13.13968	Tumor
TCGA-27-1834-01A-01R-1850-01	8.193334	Tumor
TCGA-27-1831-01A-01R-1850-01	10.85315	Tumor
TCGA-06-0132-01A-02R-1849-01	8.002932	Tumor
TCGA-12-0618-01A-01R-1849-01	11.06581	Tumor
TCGA-28-5208-01A-01R-1850-01	16.04519	Tumor
TCGA-06-5417-01A-01R-1849-01	41.12336	Tumor
TCGA-28-5215-01A-01R-1850-01	9.137134	Tumor
TCGA-14-0790-01B-01R-1849-01	15.5688	Tumor
TCGA-19-4065-02A-11R-2005-01	9.292595	Tumor
TCGA-28-2509-01A-01R-1850-01	9.298856	Tumor
TCGA-06-0210-02A-01R-2005-01	10.06281	Tumor
TCGA-12-0616-01A-01R-1849-01	14.54114	Tumor
TCGA-76-4929-01A-01R-1850-01	10.37491	Tumor
TCGA-06-2567-01A-01R-1849-01	10.31591	Tumor
TCGA-14-0789-01A-01R-1849-01	7.59656	Tumor
TCGA-28-5213-01A-01R-1850-01	13.62489	Tumor
TCGA-06-2569-01A-01R-1849-01	7.514796	Tumor
TCGA-06-0882-01A-01R-1849-01	9.830197	Tumor
TCGA-27-1832-01A-01R-1850-01	12.35405	Tumor
TCGA-26-1442-01A-01R-1850-01	15.66533	Tumor
TCGA-14-2554-01A-01R-1850-01	16.40422	Tumor
TCGA-16-1045-01B-01R-1850-01	7.86953	Tumor
TCGA-06-2561-01A-02R-1849-01	7.794275	Tumor
TCGA-06-0749-01A-01R-1849-01	9.191005	Tumor
TCGA-76-4928-01B-01R-1850-01	8.189442	Tumor
TCGA-06-0156-01A-02R-1849-01	14.76007	Tumor
TCGA-14-0787-01A-01R-1849-01	15.09578	Tumor
TCGA-06-0152-02A-01R-2005-01	9.215197	Tumor
TCGA-06-5410-01A-01R-1849-01	8.955341	Tumor
TCGA-26-5136-01B-01R-1850-01	15.13314	Tumor
TCGA-41-5651-01A-01R-1850-01	10.25709	Tumor
TCGA-19-1389-02A-21R-2005-01	7.645778	Tumor
TCGA-26-5132-01A-01R-1850-01	11.37339	Tumor
TCGA-06-0646-01A-01R-1849-01	8.50723	Tumor
TCGA-19-2620-01A-01R-1850-01	8.35985	Tumor
TCGA-06-0210-01A-01R-1849-01	11.56799	Tumor
TCGA-27-1835-01A-01R-1850-01	12.01149	Tumor
TCGA-76-4925-01A-01R-1850-01	14.84769	Tumor
TCGA-06-2557-01A-01R-1849-01	10.15409	Tumor
TCGA-14-1034-01A-01R-1849-01	10.49231	Tumor
TCGA-27-2519-01A-01R-1850-01	9.826007	Tumor
TCGA-26-5139-01A-01R-1850-01	15.60715	Tumor
TCGA-28-2510-01A-01R-1850-01	6.82227	Tumor
TCGA-06-0221-02A-11R-2005-01	15.70278	Tumor
TCGA-27-2526-01A-01R-1850-01	10.38933	Tumor
TCGA-14-1034-02B-01R-2005-01	14.69512	Tumor
TCGA-06-5858-01A-01R-1849-01	13.84597	Tumor
TCGA-06-0211-02A-02R-2005-01	12.3289	Tumor
TCGA-16-0846-01A-01R-1850-01	14.34649	Tumor
TCGA-06-0157-01A-01R-1849-01	12.61429	Tumor
TCGA-28-5209-01A-01R-1850-01	16.68453	Tumor
TCGA-41-4097-01A-01R-1850-01	7.026665	Tumor
TCGA-14-0817-01A-01R-1849-01	13.54367	Tumor
TCGA-32-4213-01A-01R-1850-01	9.709479	Tumor
TCGA-28-5207-01A-01R-1850-01	13.105	Tumor
TCGA-06-5859-01A-01R-1849-01	14.16617	Tumor
TCGA-06-2563-01A-01R-1849-01	17.01404	Tumor
TCGA-14-0871-01A-01R-1849-01	15.40941	Tumor
TCGA-06-0686-01A-01R-1849-01	12.72738	Tumor
TCGA-FG-A710-01A-12R-A33Z-07	17.44668	Tumor
TCGA-FG-A6IZ-01A-11R-A31N-07	16.86455	Tumor
TCGA-S9-A7QZ-01A-12R-A34R-07	16.83789	Tumor
TCGA-HT-A5RB-01A-11R-A28M-07	19.67268	Tumor
TCGA-DH-A7UV-01A-12R-A34F-07	17.97899	Tumor
TCGA-E1-A7YH-01A-11R-A34F-07	22.13233	Tumor
TCGA-DB-A64P-01A-11R-A29R-07	17.77383	Tumor
TCGA-DH-A7UR-01A-11R-A33Z-07	16.31457	Tumor
TCGA-FG-A4MT-01A-11R-A26U-07	24.01369	Tumor
TCGA-DB-A64O-01A-11R-A29R-07	9.462663	Tumor
TCGA-DH-A7UU-01A-12R-A34F-07	15.81792	Tumor
TCGA-FG-A60J-01A-11R-A28M-07	14.89599	Tumor
TCGA-DU-A6S6-01A-21R-A32Q-07	7.969129	Tumor
TCGA-VV-A829-01A-21R-A36H-07	21.97885	Tumor
TCGA-DB-A64L-01A-11R-A29R-07	12.16424	Tumor
TCGA-DU-6401-01A-11R-1708-07	16.61279	Tumor
TCGA-QH-A6CU-01A-11R-A31N-07	19.26607	Tumor
TCGA-DU-7012-01A-11R-2027-07	8.57728	Tumor
TCGA-TQ-A7RV-01A-21R-A34F-07	18.39806	Tumor
TCGA-CS-4942-01A-01R-1470-07	13.51357	Tumor
TCGA-HW-A5KM-01A-11R-A27Q-07	20.55969	Tumor
TCGA-S9-A6WE-01A-12R-A33Z-07	22.03698	Tumor
TCGA-P5-A736-01A-11R-A32Q-07	10.2335	Tumor
TCGA-CS-6290-01A-11R-1708-07	12.84314	Tumor
TCGA-HT-A616-01A-11R-A29R-07	16.20861	Tumor
TCGA-TM-A84S-01A-11R-A36H-07	16.99319	Tumor
TCGA-RY-A847-01A-11R-A36H-07	16.42662	Tumor
TCGA-QH-A65S-01A-11R-A29R-07	19.68728	Tumor
TCGA-S9-A7IY-01A-11R-A34F-07	15.39216	Tumor
TCGA-DU-A5TU-01A-11R-A28M-07	25.47477	Tumor
TCGA-DU-7301-01A-11R-2090-07	23.26305	Tumor
TCGA-DB-A4XH-01A-11R-A27Q-07	8.730406	Tumor
TCGA-HT-7478-01A-11R-2027-07	16.06357	Tumor
TCGA-S9-A89Z-01A-11R-A36H-07	27.59097	Tumor
TCGA-HT-A74L-01A-11R-A32Q-07	20.81085	Tumor
TCGA-HT-8018-01A-11R-2404-07	9.289938	Tumor
TCGA-P5-A77W-01A-11R-A32Q-07	15.89279	Tumor
TCGA-DB-5280-01A-01R-1470-07	13.19266	Tumor
TCGA-P5-A5F2-01A-11R-A28M-07	14.85973	Tumor
TCGA-FG-A6J1-01A-11R-A31N-07	16.65079	Tumor
TCGA-HT-A5RC-01A-11R-A28M-07	9.681679	Tumor
TCGA-FG-A70Y-01A-12R-A34R-07	17.47406	Tumor
TCGA-HT-7604-01A-11R-2090-07	21.21683	Tumor
TCGA-HT-7694-01A-11R-2256-07	9.098212	Tumor
TCGA-TQ-A7RI-01A-11R-A33Z-07	16.41194	Tumor
TCGA-DU-8161-01A-11R-2256-07	8.545892	Tumor
TCGA-VV-A86M-01A-11R-A36H-07	29.12395	Tumor
TCGA-E1-5303-01A-01R-1470-07	12.73531	Tumor
TCGA-E1-A7Z3-01A-11R-A34R-07	9.952575	Tumor
TCGA-DB-A64U-01A-11R-A29R-07	20.9777	Tumor
TCGA-TM-A7C4-01A-11R-A32Q-07	12.37444	Tumor
TCGA-DU-6405-01A-11R-1708-07	9.363298	Tumor
TCGA-DU-A7TI-01A-11R-A33Z-07	15.0108	Tumor
TCGA-FG-A713-01A-11R-A32Q-07	6.006575	Tumor
TCGA-F6-A8O4-01A-11R-A36H-07	15.27456	Tumor
TCGA-DU-6407-02B-11R-A36H-07	28.64681	Tumor
TCGA-E1-A7YD-01A-11R-A34F-07	14.88469	Tumor
TCGA-P5-A72W-01A-11R-A32Q-07	24.90352	Tumor
TCGA-TM-A7CF-01A-11R-A32Q-07	11.32823	Tumor
TCGA-FG-8186-01A-11R-2256-07	20.84822	Tumor
TCGA-DU-A6S8-01A-12R-A32Q-07	17.24706	Tumor
TCGA-P5-A72Z-01A-11R-A32Q-07	13.22045	Tumor
TCGA-HW-8321-01A-11R-2404-07	21.46336	Tumor
TCGA-HT-A619-01A-11R-A29R-07	17.74738	Tumor
TCGA-TQ-A7RR-01A-21R-A34F-07	14.99012	Tumor
TCGA-HT-7857-01A-11R-2403-07	11.38901	Tumor
TCGA-S9-A6U9-01A-11R-A32Q-07	15.24441	Tumor
TCGA-E1-A7YU-01A-11R-A34R-07	23.49707	Tumor
TCGA-DU-7013-01A-11R-2027-07	14.13433	Tumor
TCGA-QH-A6X5-01A-12R-A32Q-07	16.31098	Tumor
TCGA-TQ-A7RK-01A-11R-A33Z-07	23.86731	Tumor
TCGA-HT-7688-01A-11R-2256-07	14.32415	Tumor
TCGA-DU-8163-01A-11R-2256-07	16.33595	Tumor
TCGA-R8-A6MK-01A-11R-A32Q-07	18.66334	Tumor
TCGA-DU-A6S3-01A-12R-A32Q-07	11.47135	Tumor
TCGA-DU-A5TS-01A-11R-A28M-07	23.18137	Tumor
TCGA-HT-7611-01A-11R-2403-07	17.70191	Tumor
TCGA-DU-7009-01A-11R-2027-07	17.25283	Tumor
TCGA-TM-A84L-01A-11R-A36H-07	14.27082	Tumor
TCGA-FG-A711-01A-21R-A33Z-07	16.20327	Tumor
TCGA-FG-5965-01B-11R-1896-07	16.93321	Tumor
TCGA-HT-7616-01A-11R-2256-07	19.51904	Tumor
TCGA-DB-A64R-01A-11R-A29R-07	26.46807	Tumor
TCGA-E1-A7Z6-01A-11R-A34R-07	12.77703	Tumor
TCGA-S9-A6WD-01A-12R-A33Z-07	15.29634	Tumor
TCGA-QH-A870-01A-11R-A36H-07	17.67172	Tumor
TCGA-FG-8188-01A-11R-2256-07	22.87682	Tumor
TCGA-DU-5853-01A-11R-1896-07	17.18755	Tumor
TCGA-S9-A6TY-01A-12R-A32Q-07	12.75249	Tumor
TCGA-E1-5318-01A-01R-1470-07	24.48006	Tumor
TCGA-DU-7309-01A-11R-2090-07	9.596607	Tumor
TCGA-HT-A614-01A-11R-A29R-07	21.58258	Tumor
TCGA-FG-8187-01A-11R-2256-07	16.7367	Tumor
TCGA-S9-A6TX-01A-21R-A32Q-07	15.06077	Tumor
TCGA-HT-A74H-01A-11R-A32Q-07	9.207396	Tumor
TCGA-TQ-A7RG-01A-11R-A33Z-07	19.3748	Tumor
TCGA-DB-A4XE-01A-11R-A27Q-07	17.98437	Tumor
TCGA-S9-A7R8-01A-11R-A34R-07	19.44859	Tumor
TCGA-HT-7875-01A-11R-2403-07	20.00839	Tumor
TCGA-HT-7481-01A-11R-2027-07	14.85347	Tumor
TCGA-HT-7677-01A-11R-2256-07	18.17542	Tumor
TCGA-HT-A5R9-01A-11R-A28M-07	14.56638	Tumor
TCGA-FG-A87Q-01A-11R-A36H-07	8.198145	Tumor
TCGA-S9-A6U5-01A-12R-A33Z-07	16.07608	Tumor
TCGA-HT-A74J-01A-12R-A32Q-07	27.15824	Tumor
TCGA-QH-A6CZ-01A-11R-A32Q-07	16.78103	Tumor
TCGA-WY-A85D-01A-11R-A36H-07	24.87028	Tumor
TCGA-S9-A7IQ-01A-21R-A34F-07	5.961261	Tumor
TCGA-DU-A76O-01A-11R-A32Q-07	14.65816	Tumor
TCGA-HT-A5R5-01A-11R-A28M-07	10.43414	Tumor
TCGA-VM-A8CB-01A-11R-A36H-07	26.69657	Tumor
TCGA-HT-8108-01A-11R-2404-07	24.12142	Tumor
TCGA-E1-A7YW-01A-11R-A34R-07	21.32394	Tumor
TCGA-S9-A6WI-01A-21R-A33Z-07	5.283668	Tumor
TCGA-HT-7469-01A-11R-2256-07	9.470898	Tumor
TCGA-06-0138-01A-02R-1849-01	17.42863	Tumor
TCGA-12-3653-01A-01R-1849-01	14.18275	Tumor
TCGA-32-1982-01A-01R-1850-01	12.74763	Tumor
TCGA-06-0190-01A-01R-1849-01	6.984203	Tumor
TCGA-02-2483-01A-01R-1849-01	34.80219	Tumor
TCGA-14-1829-01A-01R-1850-01	19.46195	Tumor
TCGA-06-0238-01A-02R-1849-01	11.57183	Tumor
TCGA-28-2513-01A-01R-1850-01	9.427341	Tumor
TCGA-27-2521-01A-01R-1850-01	30.95919	Tumor
TCGA-02-2485-01A-01R-1849-01	13.45771	Tumor
TCGA-06-2558-01A-01R-1849-01	14.54872	Tumor
TCGA-06-5413-01A-01R-1849-01	16.40315	Tumor
TCGA-19-0957-02A-11R-2005-01	10.9771	Tumor
TCGA-19-1787-01B-01R-1850-01	11.05204	Tumor
TCGA-06-1804-01A-01R-1849-01	7.786396	Tumor
TCGA-06-5416-01A-01R-1849-01	19.53242	Tumor
TCGA-26-5133-01A-01R-1850-01	12.23565	Tumor
TCGA-06-0130-01A-01R-1849-01	8.199649	Tumor
TCGA-27-2528-01A-01R-1850-01	12.2421	Tumor
TCGA-12-1597-01B-01R-1849-01	11.3445	Tumor
TCGA-06-0187-01A-01R-1849-01	9.648899	Tumor
TCGA-06-0178-01A-01R-1849-01	20.13637	Tumor
TCGA-27-2523-01A-01R-1850-01	30.22574	Tumor
TCGA-06-0141-01A-01R-1849-01	9.089732	Tumor
TCGA-28-5220-01A-01R-1850-01	17.25416	Tumor
TCGA-28-2514-01A-02R-1850-01	13.64879	Tumor
TCGA-28-5204-01A-01R-1850-01	19.73397	Tumor
TCGA-28-5218-01A-01R-1850-01	9.783634	Tumor
TCGA-06-0211-01A-01R-1849-01	9.960547	Tumor
TCGA-06-0168-01A-01R-1849-01	8.938092	Tumor
TCGA-06-2570-01A-01R-1849-01	22.28087	Tumor
TCGA-32-2638-01A-01R-1850-01	8.109739	Tumor
TCGA-19-1390-01A-01R-1850-01	16.60168	Tumor
