# Supplementary material for: Transcription factor ZNF22 regulates blood-tumor barrier permeability by interacting with HDAC3 protein
Source: Front Mol Neurosci. 2022 Nov 28;15:1027942. doi: 10.3389/fnmol.2022.1027942 (PMC9742255; doi:10.3389/fnmol.2022.1027942)
Supplement: Supplementary file 4 [file Data_Sheet_2.ZIP]

Archive with 25 entries (16 files):
- FIG2 A/
- FIG2 A/Relative expression of ZNF22.xlsx
- FIG2 B/
- FIG2 B/FIG3B Original Western blot pictures.pdf
- FIG2 B/Relative IDVs of  ZNF22 by WB.xlsx
- FIG2 C/
- FIG2 C/TEER shZNF22.xlsx
- FIG2 D/
- FIG2 D/HRP shZNF22.xlsx
- FIG2 E/
- FIG2 E/FIG2 E Relative IDVs of  TJs by WB.xlsx
- FIG2 E/FIG2 E Original Western blot pictures.pdf
- FIG2 F/
- FIG2 F/control/
- FIG2 F/control/Claudin-5 control1.tif
- FIG2 F/control/Occludin control 1.tif
- FIG2 F/control/ZO-1 control 1.tif
- FIG2 F/NC/
- FIG2 F/NC/CLAUDIN5 NC.tif
- FIG2 F/NC/OCCLUDIN NC.tif
- FIG2 F/NC/zo-1 NC .tif
- FIG2 F/ZNF22(-)/
- FIG2 F/ZNF22(-)/CLUDIN5 ZNF22(-).tif
- FIG2 F/ZNF22(-)/OCCLUDIN ZNF22(-).tif
- FIG2 F/ZNF22(-)/zo-1 ZNF22(-).tif
