# Supplementary material for: Transcription factor ZNF22 regulates blood-tumor barrier permeability by interacting with HDAC3 protein
Source: Front Mol Neurosci. 2022 Nov 28;15:1027942. doi: 10.3389/fnmol.2022.1027942 (PMC9742255; doi:10.3389/fnmol.2022.1027942)
Supplement: Supplementary file 4 [file Data_Sheet_2.ZIP › FIG2 A/Relative expression of ZNF22.xlsx]

## Sheet: PCR
	Ecs	GECs			Ecs	GECs			Ecs	GECs			Ecs	GECs			Ecs	GECs
ZNF22	21	20.11		ZNF22	20.98	20		ZNF22	22.02	20.84		ZNF22	21	20.31		ZNF22	20.46	20.49
	20.92	19.99			20.86	19.84			22.08	20.76			19.99	20.15			20.48	20.36
	21	20			20.96	19.76			22.1	20.75			20.92	20.24			20.73	20.41
AVG	20.9733	20.0333		AVG	20.9333	19.8667		AVG	22.0667	20.7833		AVG	20.6367	20.2333		AVG	20.5567	20.42
	14.15	14.52			14.16	14.42			14.24	14.33			14.15	14.81			14.03	14.94
GAPDH	14.25	14.48		GAPDH	14.18	14.39		GAPDH	14.12	14.29		GAPDH	14.25	15.22		GAPDH	14.15	14.93
	14.16	14.51			14.16	14.18			14.08	14.28			14.16	15.05			14.08	14.77
AVG	14.1867	14.5033		AVG	14.1667	14.33		AVG	14.1467	14.3		AVG	14.1867	15.0267		AVG	14.0867	14.88
∆CT	6.78667	5.53			6.76667	5.53667			7.92	6.48333			6.45	5.20667			6.47	5.54
∆∆CT	-1.25667				-1.23				-1.43667				-1.24333				-0.93
RQ	1	2.38943			1	2.34567			1	2.70695			1	2.36745			1	1.90528
	0				-0.02				1.13333				-0.336667				-0.316667
	1				1.01396				0.455861				1.26284				1.24545
