# Supplementary material for: Transcription factor ZNF22 regulates blood-tumor barrier permeability by interacting with HDAC3 protein
Source: Front Mol Neurosci. 2022 Nov 28;15:1027942. doi: 10.3389/fnmol.2022.1027942 (PMC9742255; doi:10.3389/fnmol.2022.1027942)
Supplement: Supplementary file 4 [file Data_Sheet_2.ZIP › FIG2 B/Relative IDVs of ZNF22 by WB.xlsx]

## Sheet: wb ECs vs. GECs
	EC	GEC			EC	GEC
ZNF22	13301.6	34508.1		ZNF22	9297.73	35012.4
GAPDH	39903.3	26503.7		GAPDH	35012.4	26503.7
ZNF22/GAPDH	0.333345	1.30201		ZNF22/GAPDH	0.265555	1.32104
GEC/EC	3.90589			GEC/EC	4.97462
ZNF22	14310.5	35431.5		ZNF22	13510.4	32720.6
GAPDH	32884.2	31211.5		GAPDH	32884.2	31211.5
ZNF22/GAPDH	0.435179	1.13521		ZNF22/GAPDH	0.410848	1.04835
GEC/EC	2.6086			GEC/EC	2.55167
ZNF22	13327.3	28654.4		ZNF22	14637.1	27824.1
GAPDH	33986.7	31542.6		GAPDH	33986.7	31542.6
ZNF22/GAPDH	0.392132	0.908436		ZNF22/GAPDH	0.430672	0.882111
GEC/EC	2.31666			GEC/EC	2.04822
