# Supplementary material for: Transcription factor ZNF22 regulates blood-tumor barrier permeability by interacting with HDAC3 protein
Source: Front Mol Neurosci. 2022 Nov 28;15:1027942. doi: 10.3389/fnmol.2022.1027942 (PMC9742255; doi:10.3389/fnmol.2022.1027942)
Supplement: Supplementary file 4 [file Data_Sheet_2.ZIP › FIG2 C/TEER shZNF22.xlsx]

## Sheet: FIG3 C TEER shZNF22
Control	ZNF22(-)NC	ZNF22(-)
121	130	170
124	129	179
130	120	200
127	133	188
118	127	184
133	140	189
