# Supplementary material for: Transcription factor ZNF22 regulates blood-tumor barrier permeability by interacting with HDAC3 protein
Source: Front Mol Neurosci. 2022 Nov 28;15:1027942. doi: 10.3389/fnmol.2022.1027942 (PMC9742255; doi:10.3389/fnmol.2022.1027942)
Supplement: Supplementary file 4 [file Data_Sheet_2.ZIP › FIG2 E/FIG2 E Relative IDVs of TJs by WB.xlsx]

## Sheet: shZNF22 WB TJ
	Control	ZNF22(-)NC	ZNF22(-)			Control	ZNF22(-)NC	ZNF22(-)			Control	ZNF22(-)NC	ZNF22(-)
ZO-1	30198.1	28525	45943.9		ZO-1	18418.7	22621.1	45830.7		ZO-1	18982.2	29903.1	46151
occludin	10093.6	11614.6	40885.6		occludin	31465.3	32696.5	46534.2		occludin	18670.7	19483.7	38574.4
claudin-5	14882.7	20779	50161.3		claudin-5	26374	34259.2	48726.9		claudin-5	25715.3	11291.6	47960.4
GAPDH	36263.4	41867.5	34780.4		GAPDH	40743.1	39163	31880.7		GAPDH	37821.1	37730.2	34803.7
	Control	ZNF22(-)NC	ZNF22(-)			Control	ZNF22(-)NC	ZNF22(-)			Control	ZNF22(-)NC	ZNF22(-)
ZO-1	1	0.818157	1.93886		ZO-1	1	1.2777	2.48881		ZO-1	1	1.57912	1.67313
occludin	1	0.996665	4.23751		occludin	1	1.08105	1.74832		occludin	1	1.04606	2.14631
claudin-5	1	1.20929	2.90595		claudin-5	1	1.35138	1.74719		claudin-5	1	0.440156	4.60461
ZO-1/gapdh	0.832744	0.681316	1.32097		ZO-1/gapdh	0.452071	0.577612	1.43757		ZO-1/gapdh	0.501895	0.792551	1.32604
occludin/gapdh	0.27834	0.277412	1.17554		occludin/gapdh	0.772287	0.83488	1.45963		occludin/gapdh	0.493658	0.516396	1.10834
claudin-5/gapdh	0.410407	0.496302	1.44223		claudin-5/gapdh	0.647326	0.874783	1.52841		claudin-5/gapdh	0.67992	0.299271	1.37803
AVG	0.507164				AVG	0.623895				AVG	0.558491
ZO-1/gapdh/AVG	1.64196				ZO-1/gapdh/AVG	0.724595				ZO-1/gapdh/AVG	0.898663
occludin/gapdh/AVG	0.809219				occludin/gapdh/AVG	1.03756				occludin/gapdh/AVG	1.21742
claudin-5/gapdh/AVG	0.548817				claudin-5/gapdh/AVG	1.23785				claudin-5/gapdh/AVG	0.883913
