# Supplementary material for: Transcription factor ZNF22 regulates blood-tumor barrier permeability by interacting with HDAC3 protein
Source: Front Mol Neurosci. 2022 Nov 28;15:1027942. doi: 10.3389/fnmol.2022.1027942 (PMC9742255; doi:10.3389/fnmol.2022.1027942)
Supplement: Supplementary file 5 [file Data_Sheet_3.ZIP]

Archive with 2 entries (2 files):
- chip qpcr.xlsx
- Dual luciferase assay.xlsx
