# Supplementary material for: Transcription factor ZNF22 regulates blood-tumor barrier permeability by interacting with HDAC3 protein
Source: Front Mol Neurosci. 2022 Nov 28;15:1027942. doi: 10.3389/fnmol.2022.1027942 (PMC9742255; doi:10.3389/fnmol.2022.1027942)
Supplement: Supplementary file 5 [file Data_Sheet_3.ZIP › chip qpcr.xlsx]

## Sheet: Sheet2
ZO-1
n=1		CT			Average CT	Adjusted input(100%)	Delta Ct	% of input
	2%input	31.16		2%input	30.9133	25.2695
		31.13		Ab of interest	30.98		-5.71052	1.90968
		30.45		Negative Ab （IgG）	34.9267		-9.65719	0.12385
	ZNF22	30.85
		31.19
		30.9
	Negative Ab （IgG）	34.87
		35.25
		34.66
n=2		CT			Average CT	Adjusted input(100%)	Delta Ct	% of input
	2%input	30.96		2%input	31.1133	25.4695
		31.36		Ab of interest	31.25		-5.78052	1.81924
		31.02		Negative Ab （IgG）	33.6867		-8.21719	0.336031
	ZNF22	31.31
		31.18
		31.26
	Negative Ab （IgG）	33.73
		33.88
		33.45
n=3		CT			Average CT	Adjusted input(100%)	Delta Ct	% of input
	2%input	30.5		2%input	30.6133	24.9695
		30.82		Ab of interest	30.48		-5.51052	2.19365
		30.52		Negative Ab （IgG）	32.57		-7.60052	0.515246
	ZNF22	30.35
		30.37
		30.72
	Negative Ab （IgG）	32.69
		32.47
		32.55
Claudin-5
n=1		CT			Average CT	Adjusted input(100%)	Delta Ct	% of input
	2%input	29.75		2%input	29.7233	24.0795
		29.44		Ab of interest	30.5867		-6.50719	1.09936
		29.98		Negative Ab （IgG）	33.1467		-9.06719	0.186425
	ZNF22	30.62
		30.76
		30.38
	Negative Ab （IgG）	33.16
		33.03
		33.25
n=2		CT			Average CT	Adjusted input(100%)	Delta Ct	% of input
	2%input	30.32		2%input	30.4367	24.7928
		30.39		Ab of interest	30.73		-5.93719	1.63203
		30.6		Negative Ab （IgG）	32.55		-7.75719	0.462225
	ZNF22	30.51
		30.68
		31
	Negative Ab （IgG）	32.58
		32.58
		32.49
n=3		CT			Average CT	Adjusted input(100%)	Delta Ct	% of input
	2%input	30.64		2%input	30.6733	25.0295
		30.71		Ab of interest	30.3567		-5.32719	2.4909
		30.67		Negative Ab （IgG）	32.3		-7.27052	0.647671
	ZNF22	30.54
		30.13
		30.4
	Negative Ab （IgG）	32.34
		32.26
		32.3
Occludin
n=1		CT			Average CT	Adjusted input(100%)	Delta Ct	% of input
	2%input	31.57		2%input	31.1167	25.4728
		30.87		Ab of interest	31.0067		-5.53386	2.15846
		30.91		Negative Ab （IgG）	34.3867		-8.91386	0.20733
	ZNF22	31.47
		30.49
		31.06
	Negative Ab （IgG）	34.48
		34.23
		34.45
n=2		CT			Average CT	Adjusted input(100%)	Delta Ct	% of input
	2%input	30.89		2%input	30.7133	25.0695
		30.59		Ab of interest	30.5867		-5.51719	2.18354
		30.66		Negative Ab （IgG）	34.12		-9.05052	0.188591
	ZNF22	30.49
		30.49
		30.78
	Negative Ab （IgG）	34.05
		34.15
		34.16
n=3		CT			Average CT	Adjusted input(100%)	Delta Ct	% of input
	2%input	30.64		2%input	30.6733	25.0295
		30.71		Ab of interest	30.6767		-5.64719	1.99538
		30.67		Negative Ab （IgG）	33.0433		-8.01386	0.386891
	ZNF22	30.42
		30.86
		30.75
	Negative Ab （IgG）	33.11
		32.99
		33.03
