# Supplementary material for: Transcription factor ZNF22 regulates blood-tumor barrier permeability by interacting with HDAC3 protein
Source: Front Mol Neurosci. 2022 Nov 28;15:1027942. doi: 10.3389/fnmol.2022.1027942 (PMC9742255; doi:10.3389/fnmol.2022.1027942)
Supplement: Supplementary file 5 [file Data_Sheet_3.ZIP › Dual luciferase assay.xlsx]

## Sheet: Sheet1
Cludin-5 5'UTR-Wt
	Control	ZNF22(-)NC	ZNF22(-)		Control	ZNF22(-)NC	ZNF22(-)		Control	ZNF22(-)NC	ZNF22(-)		15.6842	14.2644	6.25309
Fireflies	366.07	350.19	146.51		332.1	321.48	124.46		330.15	324.84	147.96		12.9774	12.8489	5.15362
Sea Kidney	23.34	24.55	23.43		24.82	25.02	24.15		22.35	23.96	23.47		13.877	13.5576	6.30422
Rate	15.6842	14.2644	6.25309		13.3803	12.8489	5.15362		14.7718	13.5576	6.30422		14.1795
	1	0.909471	0.398687		1	0.960284	0.385164		1	0.917802	0.426774		1.10612	1.00598	0.440994
													0.915223	0.906159	0.363455
													0.97866
Cludin-5 5'UTR-Mut
	Control	ZNF22(-)NC	ZNF22(-)		Control	ZNF22(-)NC	ZNF22(-)		Control	ZNF22(-)NC	ZNF22(-)		9.80246	10.4853	9.42887
Fireflies	334.46	346.75	320.77		363.82	331.26	338.08		349.37	332.33	359.4		10.0893	9.26342	9.95524
Sea Kidney	34.12	33.07	34.02		36.06	35.76	33.96		34.24	36.77	32.33		10.2036	9.03807	11.1166
Rate	9.80246	10.4853	9.42887		10.0893	9.26342	9.95524		10.2036	9.03807	11.1166		10.0318
	1	1.06966	0.961887		1	0.918144	0.986713		1	0.885776	1.08948		0.977141	1.04521	0.9399
													1.00573	0.923408	0.992371
													1.01712
ZO-1 5'UTR-Wt
	Control	ZNF22(-)NC	ZNF22(-)		Control	ZNF22(-)NC	ZNF22(-)		Control	ZNF22(-)NC	ZNF22(-)		13.0446	13.5694	5.47126
Fireflies	347.9	356.06	138.04		324.51	346.28	175.93		367.61	372.88	179.37		13.9454	14.8554	7.10254
Sea Kidney	26.67	26.24	25.23		23.27	23.31	24.77		24.02	25.28	24.82		15.3043	14.75	7.22683
Rate	13.0446	13.5694	5.47126		13.9454	14.8554	7.10254		15.3043	14.75	7.22683		14.0981
	1	1.04023	0.419427		1	1.06525	0.50931		1	0.96378	0.472208		0.925273	0.962494	0.388085
													0.989169	1.05372	0.503794
													1.08556
ZO-1 5'UTR-Mut
	Control	ZNF22(-)NC	ZNF22(-)		Control	ZNF22(-)NC	ZNF22(-)		Control	ZNF22(-)NC	ZNF22(-)		13.4167
Fireflies	349.64	352.7	338.36		333.65	341.58	364.88		350.08	359.41	343.26		12.1548
Sea Kidney	26.06	24.51	27.21		27.45	27.79	29.09		33.33	34.94	35.96		10.5035
Rate	13.4167	14.39	12.4351		12.1548	12.2915	12.5431		10.5035	10.2865	9.54561		12.025
	1	1.07254	0.926838		1	1.01124	1.03195		1	0.979344	0.908807		1.11574
													1.0108
													0.873468
Occludin 5'UTR-Wt
	Control	ZNF22(-)NC	ZNF22(-)		Control	ZNF22(-)NC	ZNF22(-)		Control	ZNF22(-)NC	ZNF22(-)		12.8325
Fireflies	347.89	340.12	151.58		337.66	323.65	173.878		347.75	335.83	172.18		9.84431
Sea Kidney	27.11	27.78	27.57		34.3	32.44	32.51		32.13	32.24	33.67		10.8232
Rate	12.8325	12.2433	5.49801		9.84431	9.97688	5.34845		10.8232	10.4166	5.11375		11.1667
	1	0.954086	0.428443		1	1.01347	0.543303		1	0.962428	0.47248		1.14918
													0.881579
													0.969241
Occludin 5'UTR-Mut
	Control	ZNF22(-)NC	ZNF22(-)		Control	ZNF22(-)NC	ZNF22(-)		Control	ZNF22(-)NC	ZNF22(-)		10.1474
Fireflies	342.17	337	338.08		352.5	343.52	333.55		357.44	367.99	364.01		10.0887
Sea Kidney	33.72	34.66	34.99		34.94	33.78	33.24		35.5	33.36	34.92		10.0687
Rate	10.1474	9.72302	9.66219		10.0887	10.1693	10.0346		10.0687	11.0309	10.4241		10.1016
	1	0.95818	0.952185		1	1.00799	0.994635		1	1.09556	1.0353		1.00453
													0.998724
													0.996745
