# Supplementary material for: Transcription factor ZNF22 regulates blood-tumor barrier permeability by interacting with HDAC3 protein
Source: Front Mol Neurosci. 2022 Nov 28;15:1027942. doi: 10.3389/fnmol.2022.1027942 (PMC9742255; doi:10.3389/fnmol.2022.1027942)
Supplement: Supplementary file 6 [file Data_Sheet_4.ZIP]

Archive with 25 entries (16 files):
- FIG4 A/
- FIG4 A/Relative expression of HDAC3.xlsx
- FIG4 B/
- FIG4 B/FIG4 B Original Western blot pictures .pdf
- FIG4 B/Relative IDVs of  HDAC3 by WB.xlsx
- FIG4 C/
- FIG4 C/FIG4 C TEER HDAC3 .xlsx
- FIG4 D/
- FIG4 D/FIG4 D HRP HDAC3.xlsx
- FIG4 E/
- FIG4 E/FIG4 E Relative IDVs of  TJs by WB.xlsx
- FIG4 E/FIG4 E Original Western blot pictures.pdf
- FIG4 F/
- FIG4 F/control/
- FIG4 F/control/CLAUDIN5 CONTROL.tif
- FIG4 F/control/OCCLUDIN CONTROL.tif
- FIG4 F/control/ZO-1 CONTROL.tif
- FIG4 F/HDAC3(-) NC/
- FIG4 F/HDAC3(-) NC/CLAUDIN5 HDAC3(-) NC.tif
- FIG4 F/HDAC3(-) NC/OCCLUDIN HDAC3(-) NC.tif
- FIG4 F/HDAC3(-) NC/ZO-1 hdac3(-) NC.tif
- FIG4 F/HDAC3(-)/
- FIG4 F/HDAC3(-)/CLAUDIN5 hdac3(-).tif
- FIG4 F/HDAC3(-)/OCCLUDIN hdac3(-).tif
- FIG4 F/HDAC3(-)/ZO-1 hdac3(-).tif
