# Supplementary material for: Transcription factor ZNF22 regulates blood-tumor barrier permeability by interacting with HDAC3 protein
Source: Front Mol Neurosci. 2022 Nov 28;15:1027942. doi: 10.3389/fnmol.2022.1027942 (PMC9742255; doi:10.3389/fnmol.2022.1027942)
Supplement: Supplementary file 6 [file Data_Sheet_4.ZIP › FIG4 A/Relative expression of HDAC3.xlsx]

## Sheet: PCR
	Ecs	GECs			Ecs	GECs			Ecs	GECs			Ecs	GECs
HDAC3	22.97	22.32		HADC3	23.24	23.09		HDAC3	24.11	24.13		HDAC3	22.97	22.54
	23.09	22.4			23.7	22.9			24.09	23.93			23.09	22.7
	23.55	21.75			23.97	22.68			24.22	24.13			23.55	22.83
AVG	23.2033	22.1567		AVG	23.6367	22.89		AVG	24.14	24.0633		AVG	23.2033	22.69
	14.15	14.52			14.03	14.94			14.67	16.19			14.15	14.81
GAPDH	14.25	14.48		GAPDH	14.15	14.93		GAPDH	14.63	16.15		GAPDH	14.25	15.22
	14.16	14.51			14.08	14.77			14.67	16.12			14.16	15.05
AVG	14.1867	14.5033		AVG	14.0867	14.88		AVG	14.6567	16.1533		AVG	14.1867	15.0267
∆CT	9.01667	7.65333			9.55	8.01			9.48333	7.91			9.01667	7.66333
∆∆CT	-1.36333				-1.54				-1.57333				-1.35333
RQ	1	2.57279			1	2.90795			1	2.97592			1	2.55502
	0				0.533333				0.466667				-0.533333
	1				0.690956				0.723635				1.44727
