# Supplementary material for: Transcription factor ZNF22 regulates blood-tumor barrier permeability by interacting with HDAC3 protein
Source: Front Mol Neurosci. 2022 Nov 28;15:1027942. doi: 10.3389/fnmol.2022.1027942 (PMC9742255; doi:10.3389/fnmol.2022.1027942)
Supplement: Supplementary file 6 [file Data_Sheet_4.ZIP › FIG4 B/Relative IDVs of HDAC3 by WB.xlsx]

## Sheet: FIG5B wb ECs vs. GECs
	EC	GEC
HDAC3	24424	36718.1
GAPDH	27157.6	29366.6
HDAC3/GAPDH	0.899345	1.25034
GEC/EC	1.39027
HDAC3	24646.4	37616.3
GAPDH	26763	28077.2
HDAC3/GAPDH	0.920913	1.33975
GEC/EC	1.4548
HDAC3	22029.4	33351.7
GAPDH	32143.7	28777.8
HDAC3/GAPDH	0.685341	1.15894
GEC/EC	1.69104
