# Supplementary material for: Transcription factor ZNF22 regulates blood-tumor barrier permeability by interacting with HDAC3 protein
Source: Front Mol Neurosci. 2022 Nov 28;15:1027942. doi: 10.3389/fnmol.2022.1027942 (PMC9742255; doi:10.3389/fnmol.2022.1027942)
Supplement: Supplementary file 6 [file Data_Sheet_4.ZIP › FIG4 C/FIG4 C TEER HDAC3 .xlsx]

## Sheet: FIG 5 C TEER HDAC3
Control	HDAC3(-)NC	HDAC3(-)
112	102	138
110	111	149
109	95	140
120	121	155
103	114	152
126	122	141
