# Supplementary material for: Transcription factor ZNF22 regulates blood-tumor barrier permeability by interacting with HDAC3 protein
Source: Front Mol Neurosci. 2022 Nov 28;15:1027942. doi: 10.3389/fnmol.2022.1027942 (PMC9742255; doi:10.3389/fnmol.2022.1027942)
Supplement: Supplementary file 6 [file Data_Sheet_4.ZIP › FIG4 D/FIG4 D HRP HDAC3.xlsx]

## Sheet: FIG 5 D HRP HDAC3
Control	HDAC3(-)NC	HDAC3(-)
502	481	327
462	521	281
471	454	349
510	447	316
445	453	335
522	440	299
