# Supplementary material for: Transcription factor ZNF22 regulates blood-tumor barrier permeability by interacting with HDAC3 protein
Source: Front Mol Neurosci. 2022 Nov 28;15:1027942. doi: 10.3389/fnmol.2022.1027942 (PMC9742255; doi:10.3389/fnmol.2022.1027942)
Supplement: Supplementary file 6 [file Data_Sheet_4.ZIP › FIG4 E/FIG4 E Relative IDVs of TJs by WB.xlsx]

## Sheet: FIG 5 E shHDAC3 WB TJ
	Control	HDAC3(-)NC	HDAC3(-)			Control	HDAC3(-)NC	HDAC3(-)			Control	HDAC3(-)NC	HDAC3(-)
ZO-1	16960.7	11856.4	42222.5		ZO-1	11536.6	20350.1	56956.6		ZO-1	18709.5	19578.5	47566.2
occludin	26191.6	24012.9	41556		occludin	27098	12425.5	48836.3		occludin	29555.6	17599.3	43801.9
claudin-5	10436.3	18254.5	41748.1		claudin-5	13888.7	10491.8	50093.7		claudin-5	12975.2	15924.3	51997.9
GAPDH	30525.1	37814.1	42963.1		GAPDH	40251	37190.6	35499.5		GAPDH	27159.3	26863.6	22545.1
	Control	HDAC3(-)NC	HDAC3(-)			Control	HDAC3(-)NC	HDAC3(-)			Control	HDAC3(-)NC	HDAC3(-)
ZO-1	1	0.564303	3.13435		ZO-1	1	1.90913	2.93216		ZO-1	1	1.05797	2.89487
occludin	1	0.740093	1.52316		occludin	1	0.496271	4.11757		occludin	1	0.60202	2.96558
claudin-5	1	1.41197	2.01291		claudin-5	1	0.817582	5.00201		claudin-5	1	1.24079	3.89078
ZO-1/gapdh	0.555633	0.313546	0.982762		ZO-1/gapdh	0.286616	0.547186	1.60443		ZO-1/gapdh	0.688879	0.728814	2.10982
occludin/gapdh	0.858037	0.635027	0.96725		occludin/gapdh	0.673226	0.334102	1.37569		occludin/gapdh	1.08823	0.655135	1.94285
claudin-5/gapdh	0.341893	0.482745	0.97172		claudin-5/gapdh	0.345052	0.282108	1.41111		claudin-5/gapdh	0.477745	0.592783	2.30639
AVG	0.585188				AVG	0.434964				AVG	0.751617
ZO-1/gapdh/AVG	0.949496				ZO-1/gapdh/AVG	0.65894				ZO-1/gapdh/AVG	0.916529
occludin/gapdh/AVG	0.584245				occludin/gapdh/AVG	0.793287				occludin/gapdh/AVG	0.635623
claudin-5/gapdh/AVG	1.46626				claudin-5/gapdh/AVG	1.54777				claudin-5/gapdh/AVG	1.44785
