# Supplementary material for: Transcription factor ZNF22 regulates blood-tumor barrier permeability by interacting with HDAC3 protein
Source: Front Mol Neurosci. 2022 Nov 28;15:1027942. doi: 10.3389/fnmol.2022.1027942 (PMC9742255; doi:10.3389/fnmol.2022.1027942)
Supplement: Supplementary file 7 [file Data_Sheet_5.ZIP]

Archive with 32 entries (22 files):
- FIG5 A/
- FIG5 A/FIG5 A Original Western blot pictures.pdf
- FIG5 B/
- FIG5 B/FIG5 B Relative IDVs of  HDAC3 by WB.xlsx
- FIG5 B/FIG5 B Original Western blot pictures.pdf
- FIG5 C/
- FIG5 C/FIG5 C Original Western blot pictures.pdf
- FIG5 C/FIG5 C Relative IDVs of  ZNF22 by WB.xlsx
- FIG5 D/
- FIG5 D/FIG5 D Relative IDVs of  TJs by WB.xlsx
- FIG5 D/FIG5 D Original Western blot pictures.pdf
- FIG5 E/
- FIG5 E/control/
- FIG5 E/control/claudin-5 control.tif
- FIG5 E/control/occludin control.tif
- FIG5 E/control/ZO-1 control.tif
- FIG5 E/HDAC3(-)/
- FIG5 E/HDAC3(-)/claudin-5 hda3c(-).tif
- FIG5 E/HDAC3(-)/occludin hdac3(-).tif
- FIG5 E/HDAC3(-)/ZO-1 HDAC3(-).tif
- FIG5 E/HDAC3+ZNF22(-)/
- FIG5 E/HDAC3+ZNF22(-)/cludin5 H+Z(-).tif
- FIG5 E/HDAC3+ZNF22(-)/occludin H+Z (-).tif
- FIG5 E/HDAC3+ZNF22(-)/ZO-1 H+Z (-).tif
- FIG5 E/NC/
- FIG5 E/NC/cludin shuangNC.tif
- FIG5 E/NC/occlu nc.tif
- FIG5 E/NC/zo1-2NC.tif
- FIG5 E/ZNF22(-)/
- FIG5 E/ZNF22(-)/cludin znf22-.tif
- FIG5 E/ZNF22(-)/occlu znf22-.tif
- FIG5 E/ZNF22(-)/zo-1ZNF22(-).tif
