# Supplementary material for: Transcription factor ZNF22 regulates blood-tumor barrier permeability by interacting with HDAC3 protein
Source: Front Mol Neurosci. 2022 Nov 28;15:1027942. doi: 10.3389/fnmol.2022.1027942 (PMC9742255; doi:10.3389/fnmol.2022.1027942)
Supplement: Supplementary file 7 [file Data_Sheet_5.ZIP › FIG5 B/FIG5 B Relative IDVs of HDAC3 by WB.xlsx]

## Sheet: HDAC3 IN sh22
C	Control	ZNF22(-)NC	ZNF22(-)		C	Control	ZNF22(-)NC	ZNF22(-)		C	Control	ZNF22(-)NC	ZNF22(-)
HDAC3	47805.7	41718.7	19476.7		HDAC3	37073.7	47307.8	11129.9		HDAC3	42025.1	44064.2	26205.4
GAPDH	48515.7	42149.9	37897.2		GAPDH	37853.6	50686.8	48902.3		GAPDH	43432.8	50673.7	44049.6
	Control	ZNF22(-)NC	ZNF22(-)			Control	ZNF22(-)NC	ZNF22(-)			Control	ZNF22(-)NC	ZNF22(-)
Relative IDVs	1	1.00447	0.519245		Relative IDVs	1	0.952969	0.243851		Relative IDVs	1	0.898694	0.684142
HDAC3/GAPDH	0.985367	0.989771	0.513934		HDAC3/GAPDH	0.979399	0.933336	0.227595		HDAC3/GAPDH	0.967589	0.869567	0.594907
