# Supplementary material for: Transcription factor ZNF22 regulates blood-tumor barrier permeability by interacting with HDAC3 protein
Source: Front Mol Neurosci. 2022 Nov 28;15:1027942. doi: 10.3389/fnmol.2022.1027942 (PMC9742255; doi:10.3389/fnmol.2022.1027942)
Supplement: Supplementary file 7 [file Data_Sheet_5.ZIP › FIG5 C/FIG5 C Relative IDVs of ZNF22 by WB.xlsx]

## Sheet: FIG 6 C ZNF22 IN shHDAC3
C	Control	HDAC3(-)NC	HDAC3(-)		C	Control	HDAC3(-)NC	HDAC3(-)		C	Control	HDAC3(-)NC	HDAC3(-)
HDAC3	42376	46934.6	28684		HDAC3	46757.7	37994.3	28335.8		HDAC3	48045.6	46012.9	23901
GAPDH	42183.4	49839.4	52932.9		GAPDH	44459.1	40446.7	45521.9		GAPDH	43248.7	43075.5	47906.2
	Control	HDAC3(-)NC	HDAC3(-)			Control	HDAC3(-)NC	HDAC3(-)			Control	HDAC3(-)NC	HDAC3(-)
Relative IDVs	1	0.937435	0.575432		Relative IDVs	1	0.893189	0.662644		Relative IDVs	1	0.961544	0.467061
HDAC3/GAPDH	1.00457	0.941716	0.541893		HDAC3/GAPDH	1.0517	0.939367	0.622466		HDAC3/GAPDH	1.11091	1.06819	0.498912
