# Supplementary material for: Transcription factor ZNF22 regulates blood-tumor barrier permeability by interacting with HDAC3 protein
Source: Front Mol Neurosci. 2022 Nov 28;15:1027942. doi: 10.3389/fnmol.2022.1027942 (PMC9742255; doi:10.3389/fnmol.2022.1027942)
Supplement: Supplementary file 7 [file Data_Sheet_5.ZIP › FIG5 D/FIG5 D Relative IDVs of TJs by WB.xlsx]

## Sheet: FIG 6 D znf22+hdac3 tj
	Control	ZNF22(-)NC+HDAC3(-)NC	HDAC3(-)	ZNF22(-)	HDAC3(-)+ZNF22(-)			Control	ZNF22(-)NC+HDAC3(-)NC	HDAC3(-)	ZNF22(-)	HDAC3(-)+ZNF22(-)				Control	ZNF22(-)NC+HDAC3(-)NC	HDAC3(-)	ZNF22(-)	HDAC3(-)+ZNF22(-)
ZO-1	9634.59	8782.3	15891	16493.4	29927.7		ZO-1	6031.1	6113.69	14787	17945.2	30964.6			ZO-1	7102.35	7132.75	20451.9	20608.6	33690.6
occludin	9838.05	8195.73	15584.1	14176.5	32691.7		occludin	12955.4	12897.1	22992.1	21519.7	32675.9			occludin	10526.4	11135.7	15276.7	16502	30611.2
claudin-5	5845.31	5657.1	10629.8	11306	30846.9		claudin-5	10214.6	11649.6	17902.2	18062	36330.5			claudin-5	9644.05	7721.47	15243.7	16237.4	28464.9
GAPDH	33997.3	31103.5	31885.2	31390.5	33204.9		GAPDH	27752.1	25942.6	27364	28900.6	27775.4			GAPDH	20485	20659.6	21537.5	20432.7	21002.8
	Control	ZNF22(-)NC+HDAC3(-)NC	HDAC3(-)	ZNF22(-)	HDAC3(-)+ZNF22(-)			Control	ZNF22(-)NC+HDAC3(-)NC	HDAC3(-)	ZNF22(-)	HDAC3(-)+ZNF22(-)				Control	ZNF22(-)NC+HDAC3(-)NC	HDAC3(-)	ZNF22(-)	HDAC3(-)+ZNF22(-)
ZO-1	1	0.996347	1.76507	1.86086	3.19208		ZO-1	1	1.0844	2.29303	2.63482	4.73058			ZO-1	1	0.995795	2.75044	2.92138	4.64619
occludin	1	0.910571	1.85487	1.71393	3.73643		occludin	1	1.06494	1.69013	1.49779	2.3664			occludin	1	1.04895	1.31595	1.49835	2.704
claudin-5	1	1.05785	1.83295	1.98028	5.10769		claudin-5	1	1.22004	1.45689	1.39174	2.91281			claudin-5	1	0.79388	1.89372	2.12624	3.62623
ZO-1/gapdh	0.283393	0.282357	0.498381	0.525427	0.901306		ZO-1/gapdh	0.217321	0.235662	0.540379	0.620927	1.11482			ZO-1/gapdh	0.346709	0.345251	0.949592	1.00861	1.6041
occludin/gapdh	0.289377	0.263499	0.488756	0.451617	0.984546		occludin/gapdh	0.466826	0.497139	0.840233	0.744609	1.17643			occludin/gapdh	0.513859	0.53901	0.709308	0.807627	1.45748
claudin-5/gapdh	0.171934	0.18188	0.333378	0.360173	0.928988		claudin-5/gapdh	0.368064	0.449054	0.654224	0.624967	1.30801			claudin-5/gapdh	0.470785	0.373747	0.707774	0.794674	1.35529
AVG	0.248235						AVG	0.350737							AVG	0.443784
ZO-1/gapdh/AVG	1.14163						ZO-1/gapdh/AVG	0.619612							ZO-1/gapdh/AVG	0.781256
occludin/gapdh/AVG	0.692628						occludin/gapdh/AVG	1.0494							occludin/gapdh/AVG	1.06084
claudin-5/gapdh/AVG	1.16574						claudin-5/gapdh/AVG	1.33099							claudin-5/gapdh/AVG	1.1579
